# Supplementary material for: Potential use of noncoding RNAs and innovative therapeutic strategies to target the 5’UTR of SARS-CoV-2
Source: Epigenomics. 2020 Sep 2:10.2217/epi-2020-0162. doi: 10.2217/epi-2020-0162 (PMC7466951; doi:10.2217/epi-2020-0162)
Supplement: Supplementary file 4 [file epi-2020-0162-supp-table-4.csv]

UTR	microRNA	Start	End	Seed	Loop	dGduplex	dG5	dG3	dG0	dG1	dGopen	ddG
MN908947.3 Wuhan seafood market pneumonia virus isolate Wuhan-Hu-1, complete genome	hsa-miR-4763-3p MIMAT0019913 Homo sapiens miR-4763-3p	24803	24795	08:00:01	0	-30.15	-15.6	-14.55	-46.45	-41	-5.44	-24.7
MN908947.3 Wuhan seafood market pneumonia virus isolate Wuhan-Hu-1, complete genome	hsa-miR-296-3p MIMAT0004679 Homo sapiens miR-296-3p	315	307	08:01:01	0	-28.26	-9.9	-18.36	-62.02	-57.65	-4.36	-23.89
MN908947.3 Wuhan seafood market pneumonia virus isolate Wuhan-Hu-1, complete genome	hsa-miR-12127 MIMAT0049021 Homo sapiens miR-12127	10780	10772	08:00:00	0	-26.76	-11.7	-15.06	-35.82	-32.17	-3.65	-23.1
MN908947.3 Wuhan seafood market pneumonia virus isolate Wuhan-Hu-1, complete genome	hsa-miR-6732-5p MIMAT0027365 Homo sapiens miR-6732-5p	21641	21634	07:00:00	0	-24.7	-13.8	-10.9	-24.52	-22.85	-1.67	-23.02
MN908947.3 Wuhan seafood market pneumonia virus isolate Wuhan-Hu-1, complete genome	hsa-miR-4436a MIMAT0018952 Homo sapiens miR-4436a	27599	27592	07:00:00	0	-30.6	-11.4	-19.2	-47.69	-40.05	-7.64	-22.95
MN908947.3 Wuhan seafood market pneumonia virus isolate Wuhan-Hu-1, complete genome	hsa-miR-4763-3p MIMAT0019913 Homo sapiens miR-4763-3p	13052	13046	06:00:00	0	-32.57	-12	-20.57	-46.71	-36.48	-10.23	-22.33
MN908947.3 Wuhan seafood market pneumonia virus isolate Wuhan-Hu-1, complete genome	hsa-miR-1292-5p MIMAT0005943 Homo sapiens miR-1292-5p	25799	25791	08:01:00	0	-31.5	-12.1	-19.4	-46.6	-37.14	-9.46	-22.03
MN908947.3 Wuhan seafood market pneumonia virus isolate Wuhan-Hu-1, complete genome	hsa-miR-3155a MIMAT0015029 Homo sapiens miR-3155a	29379	29371	08:01:00	0	-26.1	-11.8	-14.3	-35.57	-31.28	-4.28	-21.81
MN908947.3 Wuhan seafood market pneumonia virus isolate Wuhan-Hu-1, complete genome	hsa-miR-1307-3p MIMAT0005951 Homo sapiens miR-1307-3p	29748	29740	08:01:00	0	-30.9	-10.9	-20	-41.82	-32.57	-9.25	-21.64
MN908947.3 Wuhan seafood market pneumonia virus isolate Wuhan-Hu-1, complete genome	hsa-miR-6821-5p MIMAT0027542 Homo sapiens miR-6821-5p	18497	18489	08:01:01	0	-26.81	-7.2	-19.61	-36.34	-31.14	-5.2	-21.6
MN908947.3 Wuhan seafood market pneumonia virus isolate Wuhan-Hu-1, complete genome	hsa-miR-638 MIMAT0003308 Homo sapiens miR-638	23300	23292	08:01:01	0	-30.8	-10.7	-20.1	-53.4	-44.16	-9.24	-21.55
MN908947.3 Wuhan seafood market pneumonia virus isolate Wuhan-Hu-1, complete genome	hsa-miR-6855-5p MIMAT0027610 Homo sapiens miR-6855-5p	10212	10205	07:00:01	0	-26.94	-9.2	-17.74	-44.21	-38.79	-5.42	-21.51
MN908947.3 Wuhan seafood market pneumonia virus isolate Wuhan-Hu-1, complete genome	hsa-miR-744-5p MIMAT0004945 Homo sapiens miR-744-5p	25706	25698	08:01:01	0	-29.8	-12.8	-17	-46.36	-38.01	-8.34	-21.45
MN908947.3 Wuhan seafood market pneumonia virus isolate Wuhan-Hu-1, complete genome	hsa-miR-296-3p MIMAT0004679 Homo sapiens miR-296-3p	25587	25581	06:00:00	0	-24.6	-7.7	-16.9	-41.81	-38.4	-3.4	-21.19
MN908947.3 Wuhan seafood market pneumonia virus isolate Wuhan-Hu-1, complete genome	hsa-miR-8066 MIMAT0030993 Homo sapiens miR-8066	28712	28704	08:00:00	0	-24.7	-8.3	-16.4	-46.05	-42.48	-3.56	-21.13
MN908947.3 Wuhan seafood market pneumonia virus isolate Wuhan-Hu-1, complete genome	hsa-miR-378c MIMAT0016847 Homo sapiens miR-378c	11054	11047	07:00:00	0	-27.1	-11.7	-15.4	-39.63	-33.6	-6.03	-21.06
MN908947.3 Wuhan seafood market pneumonia virus isolate Wuhan-Hu-1, complete genome	hsa-miR-3147 MIMAT0015019 Homo sapiens miR-3147	1935	1927	08:01:01	0	-27.1	-8.5	-18.6	-41.94	-35.78	-6.15	-20.94
MN908947.3 Wuhan seafood market pneumonia virus isolate Wuhan-Hu-1, complete genome	hsa-miR-4763-3p MIMAT0019913 Homo sapiens miR-4763-3p	21644	21636	08:01:00	0	-23.13	-15.1	-8.03	-23.1	-20.9	-2.2	-20.92
MN908947.3 Wuhan seafood market pneumonia virus isolate Wuhan-Hu-1, complete genome	hsa-miR-6851-5p MIMAT0027602 Homo sapiens miR-6851-5p	16764	16756	08:01:01	0	-28.3	-8.7	-19.6	-41.54	-34.14	-7.39	-20.9
MN908947.3 Wuhan seafood market pneumonia virus isolate Wuhan-Hu-1, complete genome	hsa-miR-518c-5p MIMAT0002847 Homo sapiens miR-518c-5p	2439	2432	07:00:00	0	-27.4	-11.5	-15.9	-35.98	-29.37	-6.6	-20.79
MN908947.3 Wuhan seafood market pneumonia virus isolate Wuhan-Hu-1, complete genome	hsa-miR-6794-5p MIMAT0027488 Homo sapiens miR-6794-5p	21641	21635	06:00:00	0	-22.3	-11.7	-10.6	-24.52	-22.85	-1.67	-20.62
MN908947.3 Wuhan seafood market pneumonia virus isolate Wuhan-Hu-1, complete genome	hsa-miR-3187-5p MIMAT0019216 Homo sapiens miR-3187-5p	5705	5697	08:00:01	0	-26.3	-12.2	-14.1	-55.4	-49.7	-5.69	-20.6
MN908947.3 Wuhan seafood market pneumonia virus isolate Wuhan-Hu-1, complete genome	hsa-miR-23b-5p MIMAT0004587 Homo sapiens miR-23b-5p	28173	28165	08:00:01	0	-25.27	-12.6	-12.67	-41.31	-36.65	-4.66	-20.6
MN908947.3 Wuhan seafood market pneumonia virus isolate Wuhan-Hu-1, complete genome	hsa-miR-6089 MIMAT0023714 Homo sapiens miR-6089	11654	11648	06:00:00	0	-24.1	-11.6	-12.5	-35.2	-31.69	-3.5	-20.59
MN908947.3 Wuhan seafood market pneumonia virus isolate Wuhan-Hu-1, complete genome	hsa-miR-648 MIMAT0003318 Homo sapiens miR-648	21648	21640	08:01:01	0	-22.91	-10	-12.91	-22.95	-20.6	-2.34	-20.56
MN908947.3 Wuhan seafood market pneumonia virus isolate Wuhan-Hu-1, complete genome	hsa-miR-1268a MIMAT0005922 Homo sapiens miR-1268a	23708	23700	08:01:01	0	-24.2	-10.4	-13.8	-37.54	-33.83	-3.7	-20.49
MN908947.3 Wuhan seafood market pneumonia virus isolate Wuhan-Hu-1, complete genome	hsa-miR-1268b MIMAT0018925 Homo sapiens miR-1268b	23708	23700	08:01:01	0	-24.2	-10.4	-13.8	-37.54	-33.83	-3.7	-20.49
MN908947.3 Wuhan seafood market pneumonia virus isolate Wuhan-Hu-1, complete genome	hsa-miR-3131 MIMAT0014996 Homo sapiens miR-3131	27817	27809	08:01:01	0	-26.6	-5.4	-21.2	-29.56	-23.45	-6.11	-20.48
MN908947.3 Wuhan seafood market pneumonia virus isolate Wuhan-Hu-1, complete genome	hsa-miR-6749-5p MIMAT0027398 Homo sapiens miR-6749-5p	29533	29525	08:01:01	0	-27.3	-12.7	-14.6	-39.91	-33.08	-6.82	-20.47
MN908947.3 Wuhan seafood market pneumonia virus isolate Wuhan-Hu-1, complete genome	hsa-miR-6739-5p MIMAT0027379 Homo sapiens miR-6739-5p	21743	21735	08:00:01	0	-24.1	-10	-14.1	-38.32	-34.67	-3.64	-20.45
MN908947.3 Wuhan seafood market pneumonia virus isolate Wuhan-Hu-1, complete genome	hsa-miR-5787 MIMAT0023252 Homo sapiens miR-5787	24803	24795	08:01:01	0	-25.84	-10.8	-15.04	-46.45	-41	-5.44	-20.39
MN908947.3 Wuhan seafood market pneumonia virus isolate Wuhan-Hu-1, complete genome	hsa-miR-612 MIMAT0003280 Homo sapiens miR-612	5705	5697	08:00:01	0	-26.02	-12.1	-13.92	-55.4	-49.7	-5.69	-20.32
MN908947.3 Wuhan seafood market pneumonia virus isolate Wuhan-Hu-1, complete genome	hsa-miR-3155b MIMAT0019012 Homo sapiens miR-3155b	29379	29371	08:01:00	0	-24.6	-11.8	-12.8	-35.57	-31.28	-4.28	-20.31
MN908947.3 Wuhan seafood market pneumonia virus isolate Wuhan-Hu-1, complete genome	hsa-miR-1908-3p MIMAT0026916 Homo sapiens miR-1908-3p	667	659	08:01:01	0	-32.6	-15.1	-17.5	-61.28	-48.98	-12.3	-20.29
MN908947.3 Wuhan seafood market pneumonia virus isolate Wuhan-Hu-1, complete genome	hsa-miR-6798-5p MIMAT0027496 Homo sapiens miR-6798-5p	21642	21635	07:00:00	0	-22	-14	-8	-23.79	-22.09	-1.7	-20.29
MN908947.3 Wuhan seafood market pneumonia virus isolate Wuhan-Hu-1, complete genome	hsa-miR-6759-5p MIMAT0027418 Homo sapiens miR-6759-5p	23711	23704	07:00:00	0	-23.55	-11.6	-11.95	-34.51	-31.23	-3.28	-20.26
MN908947.3 Wuhan seafood market pneumonia virus isolate Wuhan-Hu-1, complete genome	hsa-miR-4661-3p MIMAT0019730 Homo sapiens miR-4661-3p	25320	25312	08:00:00	0	-30.2	-13.1	-17.1	-52.93	-42.97	-9.96	-20.23
MN908947.3 Wuhan seafood market pneumonia virus isolate Wuhan-Hu-1, complete genome	hsa-miR-4685-5p MIMAT0019771 Homo sapiens miR-4685-5p	7407	7399	08:01:01	0	-24.5	-8.1	-16.4	-36.99	-32.71	-4.27	-20.22
MN908947.3 Wuhan seafood market pneumonia virus isolate Wuhan-Hu-1, complete genome	hsa-miR-6774-5p MIMAT0027448 Homo sapiens miR-6774-5p	11762	11756	06:00:00	0	-28.5	-9.2	-19.3	-52.5	-44.2	-8.3	-20.19
MN908947.3 Wuhan seafood market pneumonia virus isolate Wuhan-Hu-1, complete genome	hsa-miR-4763-3p MIMAT0019913 Homo sapiens miR-4763-3p	27017	27011	06:00:00	0	-25.6	-11.5	-14.1	-48.55	-43.07	-5.47	-20.12
MN908947.3 Wuhan seafood market pneumonia virus isolate Wuhan-Hu-1, complete genome	hsa-miR-4486 MIMAT0019020 Homo sapiens miR-4486	8823	8815	08:01:01	0	-23.22	-10.9	-12.32	-56.57	-53.46	-3.1	-20.11
MN908947.3 Wuhan seafood market pneumonia virus isolate Wuhan-Hu-1, complete genome	hsa-miR-6752-5p MIMAT0027404 Homo sapiens miR-6752-5p	309	301	08:01:01	0	-28.3	-9.9	-18.4	-60.23	-52.03	-8.2	-20.09
MN908947.3 Wuhan seafood market pneumonia virus isolate Wuhan-Hu-1, complete genome	hsa-miR-885-3p MIMAT0004948 Homo sapiens miR-885-3p	7013	7005	08:00:01	0	-25.5	-14.6	-10.9	-41.76	-36.36	-5.4	-20.09
MN908947.3 Wuhan seafood market pneumonia virus isolate Wuhan-Hu-1, complete genome	hsa-miR-6860 MIMAT0027622 Homo sapiens miR-6860	5705	5697	08:00:01	0	-25.66	-12.4	-13.26	-55.4	-49.7	-5.69	-19.96
MN908947.3 Wuhan seafood market pneumonia virus isolate Wuhan-Hu-1, complete genome	hsa-miR-6769a-5p MIMAT0027438 Homo sapiens miR-6769a-5p	23711	23703	08:01:00	0	-23.1	-12	-11.1	-34.51	-31.23	-3.28	-19.81
MN908947.3 Wuhan seafood market pneumonia virus isolate Wuhan-Hu-1, complete genome	hsa-miR-7110-5p MIMAT0028117 Homo sapiens miR-7110-5p	23710	23702	08:01:01	0	-23	-8.8	-14.2	-35.79	-32.56	-3.22	-19.77
MN908947.3 Wuhan seafood market pneumonia virus isolate Wuhan-Hu-1, complete genome	hsa-miR-760 MIMAT0004957 Homo sapiens miR-760	29377	29370	07:00:00	0	-24.1	-12.8	-11.3	-34.14	-29.81	-4.32	-19.77
MN908947.3 Wuhan seafood market pneumonia virus isolate Wuhan-Hu-1, complete genome	hsa-miR-6089 MIMAT0023714 Homo sapiens miR-6089	15345	15339	06:00:00	0	-27.8	-12.1	-15.7	-43.95	-35.9	-8.05	-19.74
MN908947.3 Wuhan seafood market pneumonia virus isolate Wuhan-Hu-1, complete genome	hsa-miR-6787-5p MIMAT0027474 Homo sapiens miR-6787-5p	21644	21636	08:01:01	0	-21.95	-14.4	-7.55	-23.1	-20.9	-2.2	-19.74
MN908947.3 Wuhan seafood market pneumonia virus isolate Wuhan-Hu-1, complete genome	hsa-miR-4758-5p MIMAT0019903 Homo sapiens miR-4758-5p	28447	28439	08:00:01	0	-29.2	-10.9	-18.3	-49.68	-40.12	-9.55	-19.64
MN908947.3 Wuhan seafood market pneumonia virus isolate Wuhan-Hu-1, complete genome	hsa-miR-514a-5p MIMAT0022702 Homo sapiens miR-514a-5p	11057	11049	08:00:00	0	-25.78	-12.9	-12.88	-40.37	-34.22	-6.15	-19.62
MN908947.3 Wuhan seafood market pneumonia virus isolate Wuhan-Hu-1, complete genome	hsa-miR-6756-5p MIMAT0027412 Homo sapiens miR-6756-5p	23708	23700	08:01:01	0	-23.3	-9.8	-13.5	-37.54	-33.83	-3.7	-19.59
MN908947.3 Wuhan seafood market pneumonia virus isolate Wuhan-Hu-1, complete genome	hsa-miR-2277-3p MIMAT0011777 Homo sapiens miR-2277-3p	12041	12033	08:01:01	0	-29.2	-10.2	-19	-42.42	-32.8	-9.61	-19.58
MN908947.3 Wuhan seafood market pneumonia virus isolate Wuhan-Hu-1, complete genome	hsa-miR-6721-5p MIMAT0025852 Homo sapiens miR-6721-5p	21645	21637	08:01:01	0	-21.9	-11.8	-10.1	-23	-20.68	-2.31	-19.58
MN908947.3 Wuhan seafood market pneumonia virus isolate Wuhan-Hu-1, complete genome	hsa-miR-9718 MIMAT0039310 Homo sapiens miR-9718	4264	4256	08:01:01	0	-30.7	-9.5	-21.2	-49.99	-38.87	-11.12	-19.57
MN908947.3 Wuhan seafood market pneumonia virus isolate Wuhan-Hu-1, complete genome	hsa-miR-3663-5p MIMAT0018084 Homo sapiens miR-3663-5p	28515	28507	08:01:00	0	-24.2	-9.6	-14.6	-41.11	-36.34	-4.76	-19.43
MN908947.3 Wuhan seafood market pneumonia virus isolate Wuhan-Hu-1, complete genome	hsa-miR-3620-5p MIMAT0022967 Homo sapiens miR-3620-5p	8822	8814	08:01:01	0	-23.72	-9.3	-14.42	-55.23	-50.92	-4.31	-19.4
MN908947.3 Wuhan seafood market pneumonia virus isolate Wuhan-Hu-1, complete genome	hsa-miR-6752-5p MIMAT0027404 Homo sapiens miR-6752-5p	21640	21634	06:00:00	0	-20.7	-12.5	-8.2	-24.67	-23.33	-1.34	-19.35
MN908947.3 Wuhan seafood market pneumonia virus isolate Wuhan-Hu-1, complete genome	hsa-miR-4466 MIMAT0018993 Homo sapiens miR-4466	17460	17452	08:00:01	0	-26.5	-15.4	-11.1	-43.05	-35.89	-7.15	-19.34
MN908947.3 Wuhan seafood market pneumonia virus isolate Wuhan-Hu-1, complete genome	hsa-miR-214-3p MIMAT0000271 Homo sapiens miR-214-3p	26728	26720	08:00:01	0	-29.4	-12.6	-16.8	-48.57	-38.43	-10.13	-19.26
MN908947.3 Wuhan seafood market pneumonia virus isolate Wuhan-Hu-1, complete genome	hsa-miR-6792-5p MIMAT0027484 Homo sapiens miR-6792-5p	21646	21638	08:01:00	0	-21.5	-8.7	-12.8	-22.94	-20.58	-2.35	-19.14
MN908947.3 Wuhan seafood market pneumonia virus isolate Wuhan-Hu-1, complete genome	hsa-miR-4656 MIMAT0019723 Homo sapiens miR-4656	24728	24720	08:01:01	0	-29	-10.3	-18.7	-45.15	-35.29	-9.85	-19.14
MN908947.3 Wuhan seafood market pneumonia virus isolate Wuhan-Hu-1, complete genome	hsa-miR-4763-3p MIMAT0019913 Homo sapiens miR-4763-3p	2675	2667	08:01:01	0	-27	-12.4	-14.6	-46.61	-38.73	-7.87	-19.12
MN908947.3 Wuhan seafood market pneumonia virus isolate Wuhan-Hu-1, complete genome	hsa-miR-6838-5p MIMAT0027578 Homo sapiens miR-6838-5p	11210	11202	08:01:01	0	-25.5	-6.9	-18.6	-41.14	-34.72	-6.41	-19.08
MN908947.3 Wuhan seafood market pneumonia virus isolate Wuhan-Hu-1, complete genome	hsa-miR-6726-5p MIMAT0027353 Homo sapiens miR-6726-5p	12117	12110	07:00:01	0	-26.9	-11.6	-15.3	-48.93	-41.05	-7.87	-19.02
MN908947.3 Wuhan seafood market pneumonia virus isolate Wuhan-Hu-1, complete genome	hsa-miR-6821-5p MIMAT0027542 Homo sapiens miR-6821-5p	17465	17457	08:00:00	0	-26.32	-13.8	-12.52	-43.08	-35.75	-7.32	-18.99
MN908947.3 Wuhan seafood market pneumonia virus isolate Wuhan-Hu-1, complete genome	hsa-miR-6775-5p MIMAT0027450 Homo sapiens miR-6775-5p	2464	2456	08:01:01	0	-26.9	-10.9	-16	-40.7	-32.76	-7.94	-18.95
MN908947.3 Wuhan seafood market pneumonia virus isolate Wuhan-Hu-1, complete genome	hsa-miR-6722-3p MIMAT0025854 Homo sapiens miR-6722-3p	7012	7004	08:01:00	0	-24.2	-11.9	-12.3	-42.58	-37.33	-5.24	-18.95
MN908947.3 Wuhan seafood market pneumonia virus isolate Wuhan-Hu-1, complete genome	hsa-miR-1304-5p MIMAT0005892 Homo sapiens miR-1304-5p	17807	17799	08:00:00	0	-26.8	-12.7	-14.1	-45.16	-37.31	-7.85	-18.94
MN908947.3 Wuhan seafood market pneumonia virus isolate Wuhan-Hu-1, complete genome	hsa-miR-7107-5p MIMAT0028111 Homo sapiens miR-7107-5p	193	186	07:00:01	0	-25.7	-10.8	-14.9	-59.98	-53.19	-6.79	-18.9
MN908947.3 Wuhan seafood market pneumonia virus isolate Wuhan-Hu-1, complete genome	hsa-miR-4481 MIMAT0019015 Homo sapiens miR-4481	17901	17893	08:00:01	0	-23.6	-12.9	-10.7	-42.12	-37.41	-4.7	-18.89
MN908947.3 Wuhan seafood market pneumonia virus isolate Wuhan-Hu-1, complete genome	hsa-miR-298 MIMAT0004901 Homo sapiens miR-298	24802	24794	08:01:00	0	-24.6	-8.9	-15.7	-46.28	-40.57	-5.7	-18.89
MN908947.3 Wuhan seafood market pneumonia virus isolate Wuhan-Hu-1, complete genome	hsa-miR-4655-5p MIMAT0019721 Homo sapiens miR-4655-5p	14680	14674	06:00:00	0	-22.7	-10.9	-11.8	-36.12	-32.29	-3.83	-18.86
MN908947.3 Wuhan seafood market pneumonia virus isolate Wuhan-Hu-1, complete genome	hsa-miR-3622b-5p MIMAT0018005 Homo sapiens miR-3622b-5p	2461	2453	08:00:01	0	-26.9	-12.9	-14	-41.27	-33.2	-8.07	-18.82
MN908947.3 Wuhan seafood market pneumonia virus isolate Wuhan-Hu-1, complete genome	hsa-miR-595 MIMAT0003263 Homo sapiens miR-595	18178	18170	08:01:01	0	-25.8	-7	-18.8	-44.78	-37.81	-6.97	-18.82
MN908947.3 Wuhan seafood market pneumonia virus isolate Wuhan-Hu-1, complete genome	hsa-miR-99b-3p MIMAT0004678 Homo sapiens miR-99b-3p	12698	12690	08:00:01	0	-24.59	-10.1	-14.49	-45.08	-39.3	-5.78	-18.8
MN908947.3 Wuhan seafood market pneumonia virus isolate Wuhan-Hu-1, complete genome	hsa-miR-1229-5p MIMAT0022942 Homo sapiens miR-1229-5p	23709	23701	08:01:00	0	-22	-7.2	-14.8	-37.46	-34.26	-3.2	-18.79
MN908947.3 Wuhan seafood market pneumonia virus isolate Wuhan-Hu-1, complete genome	hsa-miR-6855-5p MIMAT0027610 Homo sapiens miR-6855-5p	14679	14671	08:01:01	0	-22.66	-8.2	-14.46	-36.33	-32.44	-3.88	-18.77
MN908947.3 Wuhan seafood market pneumonia virus isolate Wuhan-Hu-1, complete genome	hsa-miR-6516-5p MIMAT0030417 Homo sapiens miR-6516-5p	16622	16614	08:01:00	0	-23	-4.9	-18.1	-43.44	-39.18	-4.26	-18.73
MN908947.3 Wuhan seafood market pneumonia virus isolate Wuhan-Hu-1, complete genome	hsa-miR-4706 MIMAT0019806 Homo sapiens miR-4706	21643	21635	08:01:01	0	-20.9	-11	-9.9	-23.28	-21.11	-2.16	-18.73
MN908947.3 Wuhan seafood market pneumonia virus isolate Wuhan-Hu-1, complete genome	hsa-miR-449c-5p MIMAT0010251 Homo sapiens miR-449c-5p	29790	29784	06:00:00	0	-26.1	-9.3	-16.8	-41	-33.61	-7.38	-18.71
MN908947.3 Wuhan seafood market pneumonia virus isolate Wuhan-Hu-1, complete genome	hsa-miR-6870-5p MIMAT0027640 Homo sapiens miR-6870-5p	21640	21632	08:01:01	0	-20	-10.5	-9.5	-24.67	-23.33	-1.34	-18.65
MN908947.3 Wuhan seafood market pneumonia virus isolate Wuhan-Hu-1, complete genome	hsa-miR-8073 MIMAT0031000 Homo sapiens miR-8073	12737	12729	08:01:01	0	-25.9	-11.2	-14.7	-42.23	-34.98	-7.25	-18.64
MN908947.3 Wuhan seafood market pneumonia virus isolate Wuhan-Hu-1, complete genome	hsa-miR-652-5p MIMAT0022709 Homo sapiens miR-652-5p	7277	7269	08:01:00	0	-21.94	-5.6	-16.34	-37.33	-33.99	-3.34	-18.59
MN908947.3 Wuhan seafood market pneumonia virus isolate Wuhan-Hu-1, complete genome	hsa-miR-6510-5p MIMAT0025476 Homo sapiens miR-6510-5p	21644	21636	08:01:00	0	-20.8	-15.3	-5.5	-23.1	-20.9	-2.2	-18.59
MN908947.3 Wuhan seafood market pneumonia virus isolate Wuhan-Hu-1, complete genome	hsa-miR-6865-5p MIMAT0027630 Homo sapiens miR-6865-5p	11205	11197	08:01:01	0	-25	-11.6	-13.4	-42.21	-35.79	-6.42	-18.57
MN908947.3 Wuhan seafood market pneumonia virus isolate Wuhan-Hu-1, complete genome	hsa-miR-6765-5p MIMAT0027430 Homo sapiens miR-6765-5p	27020	27012	08:01:01	0	-24.11	-8.8	-15.31	-49.08	-43.54	-5.54	-18.56
MN908947.3 Wuhan seafood market pneumonia virus isolate Wuhan-Hu-1, complete genome	hsa-miR-6729-5p MIMAT0027359 Homo sapiens miR-6729-5p	8821	8814	07:00:01	0	-23.69	-12.4	-11.29	-53.71	-48.51	-5.19	-18.49
MN908947.3 Wuhan seafood market pneumonia virus isolate Wuhan-Hu-1, complete genome	hsa-miR-23a-5p MIMAT0004496 Homo sapiens miR-23a-5p	28173	28165	08:00:01	0	-23.16	-12.8	-10.36	-41.31	-36.65	-4.66	-18.49
MN908947.3 Wuhan seafood market pneumonia virus isolate Wuhan-Hu-1, complete genome	hsa-miR-197-5p MIMAT0022691 Homo sapiens miR-197-5p	856	850	06:00:00	0	-27.1	-9.6	-17.5	-54.55	-45.92	-8.62	-18.47
MN908947.3 Wuhan seafood market pneumonia virus isolate Wuhan-Hu-1, complete genome	hsa-miR-6791-5p MIMAT0027482 Homo sapiens miR-6791-5p	16399	16391	08:01:01	0	-26.3	-11.2	-15.1	-36.15	-28.29	-7.86	-18.43
MN908947.3 Wuhan seafood market pneumonia virus isolate Wuhan-Hu-1, complete genome	hsa-miR-7110-5p MIMAT0028117 Homo sapiens miR-7110-5p	21640	21634	06:00:00	0	-19.75	-12.5	-7.25	-24.67	-23.33	-1.34	-18.4
MN908947.3 Wuhan seafood market pneumonia virus isolate Wuhan-Hu-1, complete genome	hsa-miR-6806-5p MIMAT0027512 Homo sapiens miR-6806-5p	2464	2456	08:01:01	0	-26.3	-7.7	-18.6	-40.7	-32.76	-7.94	-18.35
MN908947.3 Wuhan seafood market pneumonia virus isolate Wuhan-Hu-1, complete genome	hsa-miR-6762-5p MIMAT0027424 Homo sapiens miR-6762-5p	11654	11647	07:00:01	0	-21.8	-13.1	-8.7	-35.2	-31.69	-3.5	-18.29
MN908947.3 Wuhan seafood market pneumonia virus isolate Wuhan-Hu-1, complete genome	hsa-miR-6835-5p MIMAT0027570 Homo sapiens miR-6835-5p	21640	21633	07:00:00	0	-19.6	-14	-5.6	-24.67	-23.33	-1.34	-18.25
MN908947.3 Wuhan seafood market pneumonia virus isolate Wuhan-Hu-1, complete genome	hsa-miR-6124 MIMAT0024597 Homo sapiens miR-6124	21743	21736	07:00:00	0	-21.9	-8.1	-13.8	-38.32	-34.67	-3.64	-18.25
MN908947.3 Wuhan seafood market pneumonia virus isolate Wuhan-Hu-1, complete genome	hsa-miR-3916 MIMAT0018190 Homo sapiens miR-3916	27540	27532	08:01:00	0	-26.5	-7.6	-18.9	-41.48	-33.24	-8.24	-18.25
MN908947.3 Wuhan seafood market pneumonia virus isolate Wuhan-Hu-1, complete genome	hsa-miR-503-5p MIMAT0002874 Homo sapiens miR-503-5p	24641	24635	06:00:00	0	-25.9	-9.4	-16.5	-45.9	-38.23	-7.66	-18.23
MN908947.3 Wuhan seafood market pneumonia virus isolate Wuhan-Hu-1, complete genome	hsa-miR-6803-5p MIMAT0027506 Homo sapiens miR-6803-5p	310	302	08:01:01	0	-24.76	-8.5	-16.26	-61.06	-54.53	-6.53	-18.22
MN908947.3 Wuhan seafood market pneumonia virus isolate Wuhan-Hu-1, complete genome	hsa-miR-6785-5p MIMAT0027470 Homo sapiens miR-6785-5p	24721	24714	07:00:01	0	-29.1	-12.1	-17	-45.91	-35.03	-10.88	-18.21
MN908947.3 Wuhan seafood market pneumonia virus isolate Wuhan-Hu-1, complete genome	hsa-miR-8073 MIMAT0031000 Homo sapiens miR-8073	28168	28161	07:00:00	0	-25.06	-13.8	-11.26	-43.08	-36.19	-6.88	-18.17
MN908947.3 Wuhan seafood market pneumonia virus isolate Wuhan-Hu-1, complete genome	hsa-miR-8072 MIMAT0030999 Homo sapiens miR-8072	7012	7005	07:00:01	0	-23.35	-13.1	-10.25	-42.58	-37.33	-5.24	-18.1
MN908947.3 Wuhan seafood market pneumonia virus isolate Wuhan-Hu-1, complete genome	hsa-miR-3605-5p MIMAT0017981 Homo sapiens miR-3605-5p	26347	26339	08:00:01	0	-26.6	-11.9	-14.7	-47.34	-38.85	-8.49	-18.1
MN908947.3 Wuhan seafood market pneumonia virus isolate Wuhan-Hu-1, complete genome	hsa-miR-298 MIMAT0004901 Homo sapiens miR-298	15510	15502	08:01:00	0	-27.87	-7.5	-20.37	-46.15	-36.38	-9.77	-18.09
MN908947.3 Wuhan seafood market pneumonia virus isolate Wuhan-Hu-1, complete genome	hsa-miR-4502 MIMAT0019038 Homo sapiens miR-4502	3717	3709	08:00:01	0	-25.3	-7.6	-17.7	-42.54	-35.3	-7.24	-18.05
MN908947.3 Wuhan seafood market pneumonia virus isolate Wuhan-Hu-1, complete genome	hsa-miR-4433a-3p MIMAT0018949 Homo sapiens miR-4433a-3p	24801	24795	06:00:00	0	-25	-8.8	-16.2	-46.29	-39.34	-6.95	-18.04
MN908947.3 Wuhan seafood market pneumonia virus isolate Wuhan-Hu-1, complete genome	hsa-miR-1226-5p MIMAT0005576 Homo sapiens miR-1226-5p	11781	11773	08:00:01	0	-25.4	-12.4	-13	-45.54	-38.16	-7.37	-18.02
MN908947.3 Wuhan seafood market pneumonia virus isolate Wuhan-Hu-1, complete genome	hsa-miR-675-5p MIMAT0004284 Homo sapiens miR-675-5p	28718	28710	08:01:01	0	-22.35	-10	-12.35	-49.12	-44.79	-4.32	-18.02
MN908947.3 Wuhan seafood market pneumonia virus isolate Wuhan-Hu-1, complete genome	hsa-miR-3934-3p MIMAT0022975 Homo sapiens miR-3934-3p	1410	1402	08:00:00	0	-25.1	-15.2	-9.9	-41.32	-34.22	-7.09	-18
MN908947.3 Wuhan seafood market pneumonia virus isolate Wuhan-Hu-1, complete genome	hsa-miR-6848-5p MIMAT0027596 Homo sapiens miR-6848-5p	25705	25698	07:00:01	0	-26.1	-13.2	-12.9	-44.97	-36.87	-8.09	-18
MN908947.3 Wuhan seafood market pneumonia virus isolate Wuhan-Hu-1, complete genome	hsa-miR-3909 MIMAT0018183 Homo sapiens miR-3909	12326	12320	06:00:00	0	-23.66	-10	-13.66	-42.32	-36.65	-5.66	-17.99
MN908947.3 Wuhan seafood market pneumonia virus isolate Wuhan-Hu-1, complete genome	hsa-miR-296-3p MIMAT0004679 Homo sapiens miR-296-3p	17749	17743	06:00:00	0	-23.5	-8.3	-15.2	-42.37	-36.86	-5.51	-17.98
MN908947.3 Wuhan seafood market pneumonia virus isolate Wuhan-Hu-1, complete genome	hsa-miR-6831-5p MIMAT0027562 Homo sapiens miR-6831-5p	11677	11669	08:01:01	0	-20.9	-4.1	-16.8	-34.66	-31.73	-2.92	-17.97
MN908947.3 Wuhan seafood market pneumonia virus isolate Wuhan-Hu-1, complete genome	hsa-miR-4632-5p MIMAT0022977 Homo sapiens miR-4632-5p	23293	23285	08:01:01	0	-27.2	-12.7	-14.5	-53.07	-43.83	-9.23	-17.96
MN908947.3 Wuhan seafood market pneumonia virus isolate Wuhan-Hu-1, complete genome	hsa-miR-6785-5p MIMAT0027470 Homo sapiens miR-6785-5p	9449	9441	08:01:01	0	-25.6	-10.8	-14.8	-41.24	-33.6	-7.64	-17.95
MN908947.3 Wuhan seafood market pneumonia virus isolate Wuhan-Hu-1, complete genome	hsa-miR-892b MIMAT0004918 Homo sapiens miR-892b	28627	28619	08:01:01	0	-28.4	-12	-16.4	-52.45	-41.99	-10.46	-17.93
MN908947.3 Wuhan seafood market pneumonia virus isolate Wuhan-Hu-1, complete genome	hsa-miR-6803-5p MIMAT0027506 Homo sapiens miR-6803-5p	29840	29833	07:00:01	0	-23.15	-11	-12.15	-26.64	-21.41	-5.22	-17.92
MN908947.3 Wuhan seafood market pneumonia virus isolate Wuhan-Hu-1, complete genome	hsa-miR-3135b MIMAT0018985 Homo sapiens miR-3135b	19902	19894	08:00:00	0	-26.7	-16.4	-10.3	-41.42	-32.62	-8.79	-17.9
MN908947.3 Wuhan seafood market pneumonia virus isolate Wuhan-Hu-1, complete genome	hsa-miR-3940-5p MIMAT0019229 Homo sapiens miR-3940-5p	315	307	08:00:01	0	-22.26	-10.6	-11.66	-62.02	-57.65	-4.36	-17.89
MN908947.3 Wuhan seafood market pneumonia virus isolate Wuhan-Hu-1, complete genome	hsa-miR-12120 MIMAT0049014 Homo sapiens miR-12120	10014	10007	07:00:01	0	-25.23	-5.4	-19.83	-38.57	-31.24	-7.33	-17.89
MN908947.3 Wuhan seafood market pneumonia virus isolate Wuhan-Hu-1, complete genome	hsa-miR-1225-5p MIMAT0005572 Homo sapiens miR-1225-5p	23709	23701	08:01:00	0	-21.1	-7.2	-13.9	-37.46	-34.26	-3.2	-17.89
MN908947.3 Wuhan seafood market pneumonia virus isolate Wuhan-Hu-1, complete genome	hsa-miR-3132 MIMAT0014997 Homo sapiens miR-3132	856	850	06:00:00	0	-26.5	-9.3	-17.2	-54.55	-45.92	-8.62	-17.87
MN908947.3 Wuhan seafood market pneumonia virus isolate Wuhan-Hu-1, complete genome	hsa-miR-6081 MIMAT0023706 Homo sapiens miR-6081	12754	12746	08:01:01	0	-26	-9.7	-16.3	-44.29	-36.16	-8.13	-17.86
MN908947.3 Wuhan seafood market pneumonia virus isolate Wuhan-Hu-1, complete genome	hsa-miR-6081 MIMAT0023706 Homo sapiens miR-6081	26377	26369	08:01:00	0	-24.8	-10.7	-14.1	-36.87	-29.94	-6.93	-17.86
MN908947.3 Wuhan seafood market pneumonia virus isolate Wuhan-Hu-1, complete genome	hsa-miR-1469 MIMAT0007347 Homo sapiens miR-1469	682	675	07:00:00	0	-32.8	-13.4	-19.4	-57.18	-42.24	-14.94	-17.85
MN908947.3 Wuhan seafood market pneumonia virus isolate Wuhan-Hu-1, complete genome	hsa-miR-608 MIMAT0003276 Homo sapiens miR-608	5700	5692	08:01:01	0	-27.5	-11.7	-15.8	-56.46	-46.82	-9.64	-17.85
MN908947.3 Wuhan seafood market pneumonia virus isolate Wuhan-Hu-1, complete genome	hsa-miR-6774-5p MIMAT0027448 Homo sapiens miR-6774-5p	10824	10816	08:01:01	0	-25.5	-8.4	-17.1	-34.56	-26.85	-7.7	-17.79
MN908947.3 Wuhan seafood market pneumonia virus isolate Wuhan-Hu-1, complete genome	hsa-miR-346 MIMAT0000773 Homo sapiens miR-346	12358	12352	06:00:00	0	-23.7	-9.8	-13.9	-36.96	-31.04	-5.91	-17.78
MN908947.3 Wuhan seafood market pneumonia virus isolate Wuhan-Hu-1, complete genome	hsa-miR-4701-3p MIMAT0019799 Homo sapiens miR-4701-3p	10042	10034	08:01:01	0	-23.8	-8.9	-14.9	-44.99	-38.96	-6.03	-17.76
MN908947.3 Wuhan seafood market pneumonia virus isolate Wuhan-Hu-1, complete genome	hsa-miR-328-5p MIMAT0026486 Homo sapiens miR-328-5p	21641	21633	08:01:01	0	-19.4	-10.7	-8.7	-24.52	-22.85	-1.67	-17.72
MN908947.3 Wuhan seafood market pneumonia virus isolate Wuhan-Hu-1, complete genome	hsa-miR-598-5p MIMAT0026620 Homo sapiens miR-598-5p	26755	26747	08:00:00	0	-24.04	-13.3	-10.74	-44.62	-38.31	-6.31	-17.72
MN908947.3 Wuhan seafood market pneumonia virus isolate Wuhan-Hu-1, complete genome	hsa-miR-6766-5p MIMAT0027432 Homo sapiens miR-6766-5p	11759	11751	08:00:00	0	-26.2	-17.8	-8.4	-45.87	-37.39	-8.48	-17.71
MN908947.3 Wuhan seafood market pneumonia virus isolate Wuhan-Hu-1, complete genome	hsa-miR-149-3p MIMAT0004609 Homo sapiens miR-149-3p	12121	12113	08:00:01	0	-26.9	-15	-11.9	-49.33	-40.13	-9.19	-17.7
MN908947.3 Wuhan seafood market pneumonia virus isolate Wuhan-Hu-1, complete genome	hsa-miR-7161-3p MIMAT0028233 Homo sapiens miR-7161-3p	29320	29312	08:01:00	0	-21	-7.6	-13.4	-42.33	-39.04	-3.29	-17.7
MN908947.3 Wuhan seafood market pneumonia virus isolate Wuhan-Hu-1, complete genome	hsa-miR-5090 MIMAT0021082 Homo sapiens miR-5090	24800	24792	08:01:01	0	-25.16	-11.9	-13.26	-46.33	-38.87	-7.46	-17.69
MN908947.3 Wuhan seafood market pneumonia virus isolate Wuhan-Hu-1, complete genome	hsa-miR-4739 MIMAT0019868 Homo sapiens miR-4739	1915	1907	08:01:01	0	-25.4	-11.7	-13.7	-43.93	-36.16	-7.76	-17.63
MN908947.3 Wuhan seafood market pneumonia virus isolate Wuhan-Hu-1, complete genome	hsa-miR-6722-3p MIMAT0025854 Homo sapiens miR-6722-3p	21643	21636	07:00:00	0	-19.8	-15.1	-4.7	-23.28	-21.11	-2.16	-17.63
MN908947.3 Wuhan seafood market pneumonia virus isolate Wuhan-Hu-1, complete genome	hsa-miR-675-5p MIMAT0004284 Homo sapiens miR-675-5p	22681	22673	08:00:01	0	-23.96	-14.1	-9.86	-40.09	-33.77	-6.32	-17.63
MN908947.3 Wuhan seafood market pneumonia virus isolate Wuhan-Hu-1, complete genome	hsa-miR-4529-3p MIMAT0019068 Homo sapiens miR-4529-3p	28515	28507	08:00:01	0	-22.4	-11.3	-11.1	-41.11	-36.34	-4.76	-17.63
MN908947.3 Wuhan seafood market pneumonia virus isolate Wuhan-Hu-1, complete genome	hsa-miR-937-5p MIMAT0022938 Homo sapiens miR-937-5p	6155	6147	08:00:01	0	-22.9	-9.6	-13.3	-44.24	-38.97	-5.27	-17.62
MN908947.3 Wuhan seafood market pneumonia virus isolate Wuhan-Hu-1, complete genome	hsa-miR-365a-5p MIMAT0009199 Homo sapiens miR-365a-5p	2473	2465	08:01:00	0	-26.2	-7.9	-18.3	-41.34	-32.75	-8.58	-17.61
MN908947.3 Wuhan seafood market pneumonia virus isolate Wuhan-Hu-1, complete genome	hsa-miR-4763-3p MIMAT0019913 Homo sapiens miR-4763-3p	7013	7005	08:01:01	0	-23	-10.5	-12.5	-41.76	-36.36	-5.4	-17.59
MN908947.3 Wuhan seafood market pneumonia virus isolate Wuhan-Hu-1, complete genome	hsa-miR-6874-5p MIMAT0027648 Homo sapiens miR-6874-5p	19900	19894	06:00:00	0	-24	-9.8	-14.2	-39.96	-33.53	-6.42	-17.57
MN908947.3 Wuhan seafood market pneumonia virus isolate Wuhan-Hu-1, complete genome	hsa-miR-9851-3p MIMAT0048640 Homo sapiens miR-9851-3p	8336	8329	07:00:01	0	-25.9	-10.9	-15	-42.8	-34.47	-8.33	-17.56
MN908947.3 Wuhan seafood market pneumonia virus isolate Wuhan-Hu-1, complete genome	hsa-miR-138-5p MIMAT0000430 Homo sapiens miR-138-5p	9001	8993	08:00:01	0	-25.6	-12.1	-13.5	-38.47	-30.42	-8.05	-17.54
MN908947.3 Wuhan seafood market pneumonia virus isolate Wuhan-Hu-1, complete genome	hsa-miR-6822-3p MIMAT0027545 Homo sapiens miR-6822-3p	29803	29797	06:00:00	0	-28.91	-10.2	-18.71	-37.7	-26.33	-11.36	-17.54
MN908947.3 Wuhan seafood market pneumonia virus isolate Wuhan-Hu-1, complete genome	hsa-miR-5100 MIMAT0022259 Homo sapiens miR-5100	14318	14310	08:01:00	0	-22.9	-7	-15.9	-40.94	-35.56	-5.37	-17.52
MN908947.3 Wuhan seafood market pneumonia virus isolate Wuhan-Hu-1, complete genome	hsa-miR-6858-5p MIMAT0027616 Homo sapiens miR-6858-5p	5704	5696	08:01:00	0	-24.1	-9.4	-14.7	-55.53	-48.94	-6.58	-17.51
MN908947.3 Wuhan seafood market pneumonia virus isolate Wuhan-Hu-1, complete genome	hsa-miR-6134 MIMAT0024618 Homo sapiens miR-6134	18121	18115	06:00:00	0	-23.61	-9.7	-13.91	-40.08	-33.99	-6.09	-17.51
MN908947.3 Wuhan seafood market pneumonia virus isolate Wuhan-Hu-1, complete genome	hsa-miR-6751-5p MIMAT0027402 Homo sapiens miR-6751-5p	25589	25582	07:00:01	0	-20.2	-10.9	-9.3	-42.54	-39.85	-2.69	-17.5
MN908947.3 Wuhan seafood market pneumonia virus isolate Wuhan-Hu-1, complete genome	hsa-miR-4722-5p MIMAT0019836 Homo sapiens miR-4722-5p	28729	28723	06:00:00	0	-26.1	-10.4	-15.7	-48.6	-39.99	-8.61	-17.48
MN908947.3 Wuhan seafood market pneumonia virus isolate Wuhan-Hu-1, complete genome	hsa-miR-4701-3p MIMAT0019799 Homo sapiens miR-4701-3p	21639	21631	08:01:01	0	-18.8	-8.9	-9.9	-24.71	-23.39	-1.32	-17.47
MN908947.3 Wuhan seafood market pneumonia virus isolate Wuhan-Hu-1, complete genome	hsa-miR-6894-5p MIMAT0027688 Homo sapiens miR-6894-5p	7174	7167	07:00:01	0	-23.2	-9	-14.2	-37.69	-31.91	-5.77	-17.42
MN908947.3 Wuhan seafood market pneumonia virus isolate Wuhan-Hu-1, complete genome	hsa-miR-6893-5p MIMAT0027686 Homo sapiens miR-6893-5p	27018	27010	08:00:00	0	-22.7	-14.9	-7.8	-48.76	-43.45	-5.3	-17.39
MN908947.3 Wuhan seafood market pneumonia virus isolate Wuhan-Hu-1, complete genome	hsa-miR-6793-5p MIMAT0027486 Homo sapiens miR-6793-5p	23710	23704	06:00:00	0	-20.6	-10.7	-9.9	-35.79	-32.56	-3.22	-17.37
MN908947.3 Wuhan seafood market pneumonia virus isolate Wuhan-Hu-1, complete genome	hsa-miR-12115 MIMAT0049009 Homo sapiens miR-12115	5353	5345	08:01:01	0	-23.7	-11	-12.7	-45.5	-39.16	-6.33	-17.36
MN908947.3 Wuhan seafood market pneumonia virus isolate Wuhan-Hu-1, complete genome	hsa-miR-4433a-3p MIMAT0018949 Homo sapiens miR-4433a-3p	1923	1915	08:00:01	0	-23.4	-11.1	-12.3	-43.42	-37.37	-6.04	-17.35
MN908947.3 Wuhan seafood market pneumonia virus isolate Wuhan-Hu-1, complete genome	hsa-miR-6808-5p MIMAT0027516 Homo sapiens miR-6808-5p	27018	27011	07:00:00	0	-22.65	-12.7	-9.95	-48.76	-43.45	-5.3	-17.34
MN908947.3 Wuhan seafood market pneumonia virus isolate Wuhan-Hu-1, complete genome	hsa-miR-1909-5p MIMAT0007882 Homo sapiens miR-1909-5p	9231	9223	08:00:01	0	-26.7	-13.1	-13.6	-42.77	-33.4	-9.36	-17.33
MN908947.3 Wuhan seafood market pneumonia virus isolate Wuhan-Hu-1, complete genome	hsa-miR-1207-5p MIMAT0005871 Homo sapiens miR-1207-5p	17752	17745	07:00:01	0	-22.1	-12	-10.1	-43.81	-39.05	-4.76	-17.33
MN908947.3 Wuhan seafood market pneumonia virus isolate Wuhan-Hu-1, complete genome	hsa-miR-4731-5p MIMAT0019853 Homo sapiens miR-4731-5p	21643	21635	08:01:00	0	-19.5	-13.8	-5.7	-23.28	-21.11	-2.16	-17.33
MN908947.3 Wuhan seafood market pneumonia virus isolate Wuhan-Hu-1, complete genome	hsa-miR-6738-5p MIMAT0027377 Homo sapiens miR-6738-5p	23457	23449	08:01:01	0	-23.11	-9	-14.11	-40.84	-35.07	-5.77	-17.33
MN908947.3 Wuhan seafood market pneumonia virus isolate Wuhan-Hu-1, complete genome	hsa-miR-6796-5p MIMAT0027492 Homo sapiens miR-6796-5p	23711	23705	06:00:00	0	-20.61	-9.4	-11.21	-34.51	-31.23	-3.28	-17.32
MN908947.3 Wuhan seafood market pneumonia virus isolate Wuhan-Hu-1, complete genome	hsa-miR-8082 MIMAT0031009 Homo sapiens miR-8082	15945	15937	08:01:00	0	-23	-7.8	-15.2	-39	-33.31	-5.68	-17.31
MN908947.3 Wuhan seafood market pneumonia virus isolate Wuhan-Hu-1, complete genome	hsa-miR-6081 MIMAT0023706 Homo sapiens miR-6081	16395	16387	08:01:00	0	-23.66	-9.4	-14.26	-36.72	-30.37	-6.34	-17.31
MN908947.3 Wuhan seafood market pneumonia virus isolate Wuhan-Hu-1, complete genome	hsa-miR-638 MIMAT0003308 Homo sapiens miR-638	13433	13425	08:01:00	0	-28.6	-11.5	-17.1	-63.51	-52.22	-11.29	-17.3
MN908947.3 Wuhan seafood market pneumonia virus isolate Wuhan-Hu-1, complete genome	hsa-miR-6803-5p MIMAT0027506 Homo sapiens miR-6803-5p	25589	25582	07:00:01	0	-20	-10.8	-9.2	-42.54	-39.85	-2.69	-17.3
MN908947.3 Wuhan seafood market pneumonia virus isolate Wuhan-Hu-1, complete genome	hsa-miR-4732-5p MIMAT0019855 Homo sapiens miR-4732-5p	5352	5344	08:00:00	0	-23.3	-13.2	-10.1	-44.82	-38.81	-6	-17.29
MN908947.3 Wuhan seafood market pneumonia virus isolate Wuhan-Hu-1, complete genome	hsa-miR-7706 MIMAT0030021 Homo sapiens miR-7706	25572	25565	07:00:00	0	-25.16	-11.3	-13.86	-47.38	-39.49	-7.89	-17.26
MN908947.3 Wuhan seafood market pneumonia virus isolate Wuhan-Hu-1, complete genome	hsa-miR-6511a-5p MIMAT0025478 Homo sapiens miR-6511a-5p	24149	24141	08:01:01	0	-23.7	-9.4	-14.3	-44.6	-38.12	-6.48	-17.21
MN908947.3 Wuhan seafood market pneumonia virus isolate Wuhan-Hu-1, complete genome	hsa-miR-6734-5p MIMAT0027369 Homo sapiens miR-6734-5p	25589	25583	06:00:00	0	-19.9	-9.6	-10.3	-42.54	-39.85	-2.69	-17.2
MN908947.3 Wuhan seafood market pneumonia virus isolate Wuhan-Hu-1, complete genome	hsa-miR-3147 MIMAT0015019 Homo sapiens miR-3147	10824	10816	08:01:01	0	-24.9	-8.5	-16.4	-34.56	-26.85	-7.7	-17.19
MN908947.3 Wuhan seafood market pneumonia virus isolate Wuhan-Hu-1, complete genome	hsa-miR-885-3p MIMAT0004948 Homo sapiens miR-885-3p	26378	26370	08:01:01	0	-24.06	-12.1	-11.96	-36.78	-29.91	-6.87	-17.18
MN908947.3 Wuhan seafood market pneumonia virus isolate Wuhan-Hu-1, complete genome	hsa-miR-4711-5p MIMAT0019816 Homo sapiens miR-4711-5p	10156	10148	08:01:01	0	-23.8	-7.6	-16.2	-42.15	-35.52	-6.63	-17.16
MN908947.3 Wuhan seafood market pneumonia virus isolate Wuhan-Hu-1, complete genome	hsa-miR-4655-5p MIMAT0019721 Homo sapiens miR-4655-5p	13388	13380	08:01:01	0	-27.38	-9.8	-17.58	-50.14	-39.93	-10.21	-17.16
MN908947.3 Wuhan seafood market pneumonia virus isolate Wuhan-Hu-1, complete genome	hsa-miR-758-5p MIMAT0022929 Homo sapiens miR-758-5p	24425	24417	08:01:00	0	-23.29	-9.5	-13.79	-38.54	-32.41	-6.12	-17.16
MN908947.3 Wuhan seafood market pneumonia virus isolate Wuhan-Hu-1, complete genome	hsa-miR-1471 MIMAT0007349 Homo sapiens miR-1471	21668	21660	08:01:01	0	-22	-10.7	-11.3	-25.27	-20.4	-4.87	-17.12
MN908947.3 Wuhan seafood market pneumonia virus isolate Wuhan-Hu-1, complete genome	hsa-miR-8082 MIMAT0031009 Homo sapiens miR-8082	23992	23984	08:01:00	0	-17.8	-7.8	-10	-41.12	-40.44	-0.67	-17.12
MN908947.3 Wuhan seafood market pneumonia virus isolate Wuhan-Hu-1, complete genome	hsa-miR-3682-3p MIMAT0018110 Homo sapiens miR-3682-3p	13069	13061	08:00:01	0	-21.9	-7.5	-14.4	-50.93	-46.14	-4.78	-17.11
MN908947.3 Wuhan seafood market pneumonia virus isolate Wuhan-Hu-1, complete genome	hsa-miR-193b-5p MIMAT0004767 Homo sapiens miR-193b-5p	25704	25697	07:00:01	0	-25.2	-11.3	-13.9	-44.9	-36.82	-8.08	-17.11
MN908947.3 Wuhan seafood market pneumonia virus isolate Wuhan-Hu-1, complete genome	hsa-miR-656-5p MIMAT0026627 Homo sapiens miR-656-5p	5998	5992	06:00:00	0	-23.9	-9.7	-14.2	-38.61	-31.82	-6.79	-17.1
MN908947.3 Wuhan seafood market pneumonia virus isolate Wuhan-Hu-1, complete genome	hsa-miR-4656 MIMAT0019723 Homo sapiens miR-4656	10047	10039	08:01:01	0	-24	-10.7	-13.3	-47.23	-40.29	-6.93	-17.06
MN908947.3 Wuhan seafood market pneumonia virus isolate Wuhan-Hu-1, complete genome	hsa-miR-612 MIMAT0003280 Homo sapiens miR-612	14773	14766	07:00:01	0	-21.15	-10.7	-10.45	-42.44	-38.36	-4.08	-17.06
MN908947.3 Wuhan seafood market pneumonia virus isolate Wuhan-Hu-1, complete genome	hsa-miR-638 MIMAT0003308 Homo sapiens miR-638	51	44	07:00:01	0	-22.8	-9.2	-13.6	-30.37	-24.63	-5.74	-17.05
MN908947.3 Wuhan seafood market pneumonia virus isolate Wuhan-Hu-1, complete genome	hsa-miR-638 MIMAT0003308 Homo sapiens miR-638	25163	25156	07:00:01	0	-25.06	-8.8	-16.26	-42.45	-34.45	-8	-17.05
MN908947.3 Wuhan seafood market pneumonia virus isolate Wuhan-Hu-1, complete genome	hsa-miR-6748-5p MIMAT0027396 Homo sapiens miR-6748-5p	23710	23704	06:00:00	0	-20.26	-10.7	-9.56	-35.79	-32.56	-3.22	-17.03
MN908947.3 Wuhan seafood market pneumonia virus isolate Wuhan-Hu-1, complete genome	hsa-miR-6772-5p MIMAT0027444 Homo sapiens miR-6772-5p	29538	29530	08:01:01	0	-24.6	-5.1	-19.5	-42.22	-34.66	-7.56	-17.03
MN908947.3 Wuhan seafood market pneumonia virus isolate Wuhan-Hu-1, complete genome	hsa-miR-5591-5p MIMAT0022301 Homo sapiens miR-5591-5p	12117	12109	08:00:01	0	-24.9	-12.6	-12.3	-48.93	-41.05	-7.87	-17.02
MN908947.3 Wuhan seafood market pneumonia virus isolate Wuhan-Hu-1, complete genome	hsa-miR-7108-5p MIMAT0028113 Homo sapiens miR-7108-5p	17712	17705	07:00:00	0	-24.02	-12.8	-11.22	-41.35	-34.35	-7	-17.01
MN908947.3 Wuhan seafood market pneumonia virus isolate Wuhan-Hu-1, complete genome	hsa-miR-6775-5p MIMAT0027450 Homo sapiens miR-6775-5p	24770	24762	08:01:01	0	-26.81	-11.2	-15.61	-49.59	-39.79	-9.79	-17.01
MN908947.3 Wuhan seafood market pneumonia virus isolate Wuhan-Hu-1, complete genome	hsa-miR-486-5p MIMAT0002177 Homo sapiens miR-486-5p	560	552	08:01:01	0	-24.7	-8.1	-16.6	-58.84	-51.12	-7.71	-16.98
MN908947.3 Wuhan seafood market pneumonia virus isolate Wuhan-Hu-1, complete genome	hsa-miR-3918 MIMAT0018192 Homo sapiens miR-3918	846	839	07:00:00	0	-27.7	-15	-12.7	-58.53	-47.82	-10.71	-16.98
MN908947.3 Wuhan seafood market pneumonia virus isolate Wuhan-Hu-1, complete genome	hsa-miR-4758-5p MIMAT0019903 Homo sapiens miR-4758-5p	315	307	08:01:00	0	-21.3	-7.4	-13.9	-62.02	-57.65	-4.36	-16.93
MN908947.3 Wuhan seafood market pneumonia virus isolate Wuhan-Hu-1, complete genome	hsa-miR-6722-3p MIMAT0025854 Homo sapiens miR-6722-3p	17751	17743	08:01:00	0	-21.51	-10.8	-10.71	-43.75	-39.17	-4.58	-16.92
MN908947.3 Wuhan seafood market pneumonia virus isolate Wuhan-Hu-1, complete genome	hsa-miR-6778-5p MIMAT0027456 Homo sapiens miR-6778-5p	1916	1909	07:00:01	0	-23.43	-12.8	-10.63	-42.27	-35.73	-6.53	-16.89
MN908947.3 Wuhan seafood market pneumonia virus isolate Wuhan-Hu-1, complete genome	hsa-miR-298 MIMAT0004901 Homo sapiens miR-298	11140	11132	08:00:01	0	-23.8	-11.6	-12.2	-35.79	-28.87	-6.91	-16.88
MN908947.3 Wuhan seafood market pneumonia virus isolate Wuhan-Hu-1, complete genome	hsa-miR-6722-3p MIMAT0025854 Homo sapiens miR-6722-3p	28729	28721	08:01:01	0	-25.5	-7.6	-17.9	-48.6	-39.99	-8.61	-16.88
MN908947.3 Wuhan seafood market pneumonia virus isolate Wuhan-Hu-1, complete genome	hsa-miR-6812-5p MIMAT0027524 Homo sapiens miR-6812-5p	10212	10204	08:01:01	0	-22.3	-6.5	-15.8	-44.21	-38.79	-5.42	-16.87
MN908947.3 Wuhan seafood market pneumonia virus isolate Wuhan-Hu-1, complete genome	hsa-miR-4758-5p MIMAT0019903 Homo sapiens miR-4758-5p	18117	18109	08:01:01	0	-22.6	-6.4	-16.2	-39.74	-33.97	-5.76	-16.83
MN908947.3 Wuhan seafood market pneumonia virus isolate Wuhan-Hu-1, complete genome	hsa-miR-6851-5p MIMAT0027602 Homo sapiens miR-6851-5p	12904	12896	08:01:01	0	-23.43	-10.8	-12.63	-42.2	-35.59	-6.61	-16.81
MN908947.3 Wuhan seafood market pneumonia virus isolate Wuhan-Hu-1, complete genome	hsa-miR-6747-5p MIMAT0027394 Homo sapiens miR-6747-5p	23709	23701	08:01:01	0	-20	-10.9	-9.1	-37.46	-34.26	-3.2	-16.79
MN908947.3 Wuhan seafood market pneumonia virus isolate Wuhan-Hu-1, complete genome	hsa-miR-498-5p MIMAT0002824 Homo sapiens miR-498-5p	10154	10146	08:01:00	0	-23.5	-10.4	-13.1	-42.41	-35.67	-6.73	-16.76
MN908947.3 Wuhan seafood market pneumonia virus isolate Wuhan-Hu-1, complete genome	hsa-miR-378a-3p MIMAT0000732 Homo sapiens miR-378a-3p	11054	11047	07:00:00	0	-22.8	-11.7	-11.1	-39.63	-33.6	-6.03	-16.76
MN908947.3 Wuhan seafood market pneumonia virus isolate Wuhan-Hu-1, complete genome	hsa-miR-378d MIMAT0018926 Homo sapiens miR-378d	11054	11047	07:00:00	0	-22.8	-11.7	-11.1	-39.63	-33.6	-6.03	-16.76
MN908947.3 Wuhan seafood market pneumonia virus isolate Wuhan-Hu-1, complete genome	hsa-miR-5572 MIMAT0022260 Homo sapiens miR-5572	28316	28308	08:01:01	0	-28.61	-11.8	-16.81	-47.15	-35.31	-11.84	-16.76
MN908947.3 Wuhan seafood market pneumonia virus isolate Wuhan-Hu-1, complete genome	hsa-miR-3652 MIMAT0018072 Homo sapiens miR-3652	24803	24795	08:01:00	0	-22.2	-12	-10.2	-46.45	-41	-5.44	-16.75
MN908947.3 Wuhan seafood market pneumonia virus isolate Wuhan-Hu-1, complete genome	hsa-miR-6860 MIMAT0027622 Homo sapiens miR-6860	27020	27012	08:01:01	0	-22.3	-10.3	-12	-49.08	-43.54	-5.54	-16.75
MN908947.3 Wuhan seafood market pneumonia virus isolate Wuhan-Hu-1, complete genome	hsa-miR-1299 MIMAT0005887 Homo sapiens miR-1299	28516	28508	08:01:00	0	-20.23	-6.9	-13.33	-40.7	-37.23	-3.47	-16.75
MN908947.3 Wuhan seafood market pneumonia virus isolate Wuhan-Hu-1, complete genome	hsa-miR-432-5p MIMAT0002814 Homo sapiens miR-432-5p	23690	23682	08:01:01	0	-21.73	-6.8	-14.93	-34.44	-29.45	-4.98	-16.74
MN908947.3 Wuhan seafood market pneumonia virus isolate Wuhan-Hu-1, complete genome	hsa-miR-6860 MIMAT0027622 Homo sapiens miR-6860	14773	14766	07:00:01	0	-20.8	-11	-9.8	-42.44	-38.36	-4.08	-16.71
MN908947.3 Wuhan seafood market pneumonia virus isolate Wuhan-Hu-1, complete genome	hsa-miR-449c-5p MIMAT0010251 Homo sapiens miR-449c-5p	23646	23638	08:00:01	0	-24.2	-11.3	-12.9	-40.83	-33.34	-7.48	-16.71
MN908947.3 Wuhan seafood market pneumonia virus isolate Wuhan-Hu-1, complete genome	hsa-miR-6511b-5p MIMAT0025847 Homo sapiens miR-6511b-5p	21644	21638	06:00:00	0	-18.91	-9.1	-9.81	-23.1	-20.9	-2.2	-16.7
MN908947.3 Wuhan seafood market pneumonia virus isolate Wuhan-Hu-1, complete genome	hsa-miR-6743-5p MIMAT0027387 Homo sapiens miR-6743-5p	25705	25699	06:00:00	0	-24.8	-11.2	-13.6	-44.97	-36.87	-8.09	-16.7
MN908947.3 Wuhan seafood market pneumonia virus isolate Wuhan-Hu-1, complete genome	hsa-miR-6759-5p MIMAT0027418 Homo sapiens miR-6759-5p	11762	11754	08:01:01	0	-25	-9.4	-15.6	-52.5	-44.2	-8.3	-16.69
MN908947.3 Wuhan seafood market pneumonia virus isolate Wuhan-Hu-1, complete genome	hsa-miR-6827-5p MIMAT0027554 Homo sapiens miR-6827-5p	855	847	08:01:00	0	-25.38	-9.8	-15.58	-54.62	-45.92	-8.7	-16.67
MN908947.3 Wuhan seafood market pneumonia virus isolate Wuhan-Hu-1, complete genome	hsa-miR-296-3p MIMAT0004679 Homo sapiens miR-296-3p	28727	28720	07:00:01	0	-25.45	-7.8	-17.65	-48.18	-39.41	-8.77	-16.67
MN908947.3 Wuhan seafood market pneumonia virus isolate Wuhan-Hu-1, complete genome	hsa-miR-4524b-5p MIMAT0022255 Homo sapiens miR-4524b-5p	2639	2631	08:01:01	0	-26.2	-8.5	-17.7	-45.12	-35.58	-9.53	-16.66
MN908947.3 Wuhan seafood market pneumonia virus isolate Wuhan-Hu-1, complete genome	hsa-miR-612 MIMAT0003280 Homo sapiens miR-612	27020	27012	08:01:01	0	-22.2	-10.3	-11.9	-49.08	-43.54	-5.54	-16.65
MN908947.3 Wuhan seafood market pneumonia virus isolate Wuhan-Hu-1, complete genome	hsa-miR-933 MIMAT0004976 Homo sapiens miR-933	27111	27103	08:01:01	0	-23.81	-7.3	-16.51	-48.16	-41	-7.16	-16.64
MN908947.3 Wuhan seafood market pneumonia virus isolate Wuhan-Hu-1, complete genome	hsa-miR-4513 MIMAT0019050 Homo sapiens miR-4513	24727	24719	08:01:00	0	-24.6	-7.9	-16.7	-45.05	-37.09	-7.96	-16.63
MN908947.3 Wuhan seafood market pneumonia virus isolate Wuhan-Hu-1, complete genome	hsa-miR-4709-3p MIMAT0019812 Homo sapiens miR-4709-3p	4748	4740	08:01:01	0	-21.93	-7.6	-14.33	-37.6	-32.3	-5.3	-16.62
MN908947.3 Wuhan seafood market pneumonia virus isolate Wuhan-Hu-1, complete genome	hsa-miR-4684-3p MIMAT0019770 Homo sapiens miR-4684-3p	8995	8988	07:00:00	0	-22.8	-9.2	-13.6	-37.9	-31.73	-6.17	-16.62
MN908947.3 Wuhan seafood market pneumonia virus isolate Wuhan-Hu-1, complete genome	hsa-miR-656-5p MIMAT0026627 Homo sapiens miR-656-5p	17747	17739	08:01:01	0	-23.2	-5.7	-17.5	-41.85	-35.28	-6.57	-16.62
MN908947.3 Wuhan seafood market pneumonia virus isolate Wuhan-Hu-1, complete genome	hsa-miR-6837-5p MIMAT0027576 Homo sapiens miR-6837-5p	25698	25690	08:01:01	0	-27.2	-12.1	-15.1	-41.7	-31.1	-10.59	-16.6
MN908947.3 Wuhan seafood market pneumonia virus isolate Wuhan-Hu-1, complete genome	hsa-miR-505-5p MIMAT0004776 Homo sapiens miR-505-5p	4796	4788	08:00:01	0	-23.8	-13.4	-10.4	-40.1	-32.89	-7.21	-16.58
MN908947.3 Wuhan seafood market pneumonia virus isolate Wuhan-Hu-1, complete genome	hsa-miR-3194-5p MIMAT0015078 Homo sapiens miR-3194-5p	15236	15228	08:00:01	0	-29.2	-14.9	-14.3	-45.51	-32.89	-12.61	-16.58
MN908947.3 Wuhan seafood market pneumonia virus isolate Wuhan-Hu-1, complete genome	hsa-miR-6808-5p MIMAT0027516 Homo sapiens miR-6808-5p	21645	21637	08:01:00	0	-18.9	-11.8	-7.1	-23	-20.68	-2.31	-16.58
MN908947.3 Wuhan seafood market pneumonia virus isolate Wuhan-Hu-1, complete genome	hsa-miR-6752-5p MIMAT0027404 Homo sapiens miR-6752-5p	23710	23702	08:01:01	0	-19.8	-8.8	-11	-35.79	-32.56	-3.22	-16.57
MN908947.3 Wuhan seafood market pneumonia virus isolate Wuhan-Hu-1, complete genome	hsa-miR-6858-5p MIMAT0027616 Homo sapiens miR-6858-5p	28762	28754	08:00:01	0	-22.99	-11.4	-11.59	-52.34	-45.92	-6.41	-16.57
MN908947.3 Wuhan seafood market pneumonia virus isolate Wuhan-Hu-1, complete genome	hsa-miR-5682 MIMAT0022470 Homo sapiens miR-5682	12039	12032	07:00:01	0	-26.2	-10.3	-15.9	-42.13	-32.48	-9.64	-16.55
MN908947.3 Wuhan seafood market pneumonia virus isolate Wuhan-Hu-1, complete genome	hsa-miR-4695-5p MIMAT0019788 Homo sapiens miR-4695-5p	3789	3781	08:01:01	0	-21.3	-5	-16.3	-42.34	-37.58	-4.75	-16.54
MN908947.3 Wuhan seafood market pneumonia virus isolate Wuhan-Hu-1, complete genome	hsa-miR-378h MIMAT0018984 Homo sapiens miR-378h	28515	28508	07:00:00	0	-21.3	-11.7	-9.6	-41.11	-36.34	-4.76	-16.53
MN908947.3 Wuhan seafood market pneumonia virus isolate Wuhan-Hu-1, complete genome	hsa-miR-6877-5p MIMAT0027654 Homo sapiens miR-6877-5p	17144	17136	08:01:01	0	-25.7	-7.7	-18	-61.86	-52.68	-9.18	-16.51
MN908947.3 Wuhan seafood market pneumonia virus isolate Wuhan-Hu-1, complete genome	hsa-miR-6804-5p MIMAT0027508 Homo sapiens miR-6804-5p	25588	25582	06:00:00	0	-19.69	-10.9	-8.79	-41.65	-38.47	-3.17	-16.51
MN908947.3 Wuhan seafood market pneumonia virus isolate Wuhan-Hu-1, complete genome	hsa-miR-185-3p MIMAT0004611 Homo sapiens miR-185-3p	2473	2467	06:00:00	0	-25.09	-13.2	-11.89	-41.34	-32.75	-8.58	-16.5
MN908947.3 Wuhan seafood market pneumonia virus isolate Wuhan-Hu-1, complete genome	hsa-miR-6750-5p MIMAT0027400 Homo sapiens miR-6750-5p	12118	12111	07:00:00	0	-22.5	-10	-12.5	-48.86	-42.86	-6	-16.49
MN908947.3 Wuhan seafood market pneumonia virus isolate Wuhan-Hu-1, complete genome	hsa-miR-6515-5p MIMAT0025486 Homo sapiens miR-6515-5p	25590	25582	08:01:00	0	-19.2	-10.9	-8.3	-42.9	-40.2	-2.7	-16.49
MN908947.3 Wuhan seafood market pneumonia virus isolate Wuhan-Hu-1, complete genome	hsa-miR-208a-5p MIMAT0026474 Homo sapiens miR-208a-5p	28631	28623	08:00:01	0	-27.6	-9	-18.6	-50.95	-39.84	-11.1	-16.49
MN908947.3 Wuhan seafood market pneumonia virus isolate Wuhan-Hu-1, complete genome	hsa-miR-6857-5p MIMAT0027614 Homo sapiens miR-6857-5p	2474	2466	08:01:00	0	-25.09	-3.49	-21.6	-41.26	-32.66	-8.6	-16.48
MN908947.3 Wuhan seafood market pneumonia virus isolate Wuhan-Hu-1, complete genome	hsa-miR-6127 MIMAT0024610 Homo sapiens miR-6127	28476	28468	08:00:01	0	-24.34	-13.1	-11.24	-35.76	-27.91	-7.85	-16.48
MN908947.3 Wuhan seafood market pneumonia virus isolate Wuhan-Hu-1, complete genome	hsa-miR-6806-5p MIMAT0027512 Homo sapiens miR-6806-5p	9452	9445	07:00:00	0	-23.22	-11.5	-11.72	-42.34	-35.6	-6.74	-16.47
MN908947.3 Wuhan seafood market pneumonia virus isolate Wuhan-Hu-1, complete genome	hsa-miR-378i MIMAT0019074 Homo sapiens miR-378i	11054	11046	08:00:00	0	-22.5	-13	-9.5	-39.63	-33.6	-6.03	-16.46
MN908947.3 Wuhan seafood market pneumonia virus isolate Wuhan-Hu-1, complete genome	hsa-miR-6787-5p MIMAT0027474 Homo sapiens miR-6787-5p	1917	1909	08:01:01	0	-22.7	-13.6	-9.1	-42.47	-36.2	-6.26	-16.43
MN908947.3 Wuhan seafood market pneumonia virus isolate Wuhan-Hu-1, complete genome	hsa-miR-6790-5p MIMAT0027480 Homo sapiens miR-6790-5p	2405	2397	08:00:01	0	-20.44	-11.2	-9.24	-45.65	-41.64	-4	-16.43
MN908947.3 Wuhan seafood market pneumonia virus isolate Wuhan-Hu-1, complete genome	hsa-miR-5090 MIMAT0021082 Homo sapiens miR-5090	5705	5697	08:01:01	0	-22.13	-8.8	-13.33	-55.4	-49.7	-5.69	-16.43
MN908947.3 Wuhan seafood market pneumonia virus isolate Wuhan-Hu-1, complete genome	hsa-miR-6829-5p MIMAT0027558 Homo sapiens miR-6829-5p	8178	8170	08:00:01	0	-25.7	-14.3	-11.4	-41.09	-31.82	-9.26	-16.43
MN908947.3 Wuhan seafood market pneumonia virus isolate Wuhan-Hu-1, complete genome	hsa-miR-663a MIMAT0003326 Homo sapiens miR-663a	9119	9111	08:01:01	0	-24.13	-10.9	-13.23	-39.77	-32.08	-7.69	-16.43
MN908947.3 Wuhan seafood market pneumonia virus isolate Wuhan-Hu-1, complete genome	hsa-miR-6751-5p MIMAT0027402 Homo sapiens miR-6751-5p	25519	25511	08:01:01	0	-30.8	-11.6	-19.2	-48.12	-33.75	-14.36	-16.43
MN908947.3 Wuhan seafood market pneumonia virus isolate Wuhan-Hu-1, complete genome	hsa-miR-1909-3p MIMAT0007883 Homo sapiens miR-1909-3p	21643	21636	07:00:00	0	-18.59	-15.4	-3.19	-23.28	-21.11	-2.16	-16.42
MN908947.3 Wuhan seafood market pneumonia virus isolate Wuhan-Hu-1, complete genome	hsa-miR-128-2-5p MIMAT0031095 Homo sapiens miR-128-2-5p	7393	7387	06:00:00	0	-24.7	-14.2	-10.5	-37.61	-29.31	-8.29	-16.4
MN908947.3 Wuhan seafood market pneumonia virus isolate Wuhan-Hu-1, complete genome	hsa-let-7i-3p MIMAT0004585 Homo sapiens let-7i-3p	8822	8814	08:01:00	0	-20.72	-6.2	-14.52	-55.23	-50.92	-4.31	-16.4
MN908947.3 Wuhan seafood market pneumonia virus isolate Wuhan-Hu-1, complete genome	hsa-miR-4433b-3p MIMAT0030414 Homo sapiens miR-4433b-3p	23456	23450	06:00:00	0	-21.95	-8.5	-13.45	-41.07	-35.52	-5.54	-16.4
MN908947.3 Wuhan seafood market pneumonia virus isolate Wuhan-Hu-1, complete genome	hsa-miR-6819-5p MIMAT0027538 Homo sapiens miR-6819-5p	18122	18115	07:00:01	0	-23.8	-9.7	-14.1	-39.76	-32.35	-7.4	-16.39
MN908947.3 Wuhan seafood market pneumonia virus isolate Wuhan-Hu-1, complete genome	hsa-miR-521 MIMAT0002854 Homo sapiens miR-521	2428	2420	08:00:01	0	-23.7	-9.2	-14.5	-38.4	-31.08	-7.31	-16.38
MN908947.3 Wuhan seafood market pneumonia virus isolate Wuhan-Hu-1, complete genome	hsa-miR-4526 MIMAT0019065 Homo sapiens miR-4526	11856	11850	06:00:00	0	-24.39	-8.1	-16.29	-43.13	-35.12	-8.01	-16.37
MN908947.3 Wuhan seafood market pneumonia virus isolate Wuhan-Hu-1, complete genome	hsa-miR-6886-3p MIMAT0027673 Homo sapiens miR-6886-3p	12334	12326	08:01:01	0	-23.8	-9.9	-13.9	-42.17	-34.74	-7.42	-16.37
MN908947.3 Wuhan seafood market pneumonia virus isolate Wuhan-Hu-1, complete genome	hsa-miR-1276 MIMAT0005930 Homo sapiens miR-1276	13547	13539	08:01:01	0	-24.4	-8	-16.4	-45.38	-37.36	-8.02	-16.37
MN908947.3 Wuhan seafood market pneumonia virus isolate Wuhan-Hu-1, complete genome	hsa-miR-6867-5p MIMAT0027634 Homo sapiens miR-6867-5p	21649	21642	07:00:01	0	-18.8	-8.1	-10.7	-24.33	-21.89	-2.43	-16.36
MN908947.3 Wuhan seafood market pneumonia virus isolate Wuhan-Hu-1, complete genome	hsa-miR-34c-5p MIMAT0000686 Homo sapiens miR-34c-5p	28777	28769	08:00:01	0	-24.06	-12.9	-11.16	-50.49	-42.8	-7.69	-16.36
MN908947.3 Wuhan seafood market pneumonia virus isolate Wuhan-Hu-1, complete genome	hsa-miR-1229-5p MIMAT0022942 Homo sapiens miR-1229-5p	9173	9165	08:01:01	0	-24.3	-10	-14.3	-41.07	-33.11	-7.95	-16.34
MN908947.3 Wuhan seafood market pneumonia virus isolate Wuhan-Hu-1, complete genome	hsa-miR-6812-5p MIMAT0027524 Homo sapiens miR-6812-5p	10043	10035	08:00:01	0	-22.91	-12.2	-10.71	-46.77	-40.19	-6.58	-16.32
MN908947.3 Wuhan seafood market pneumonia virus isolate Wuhan-Hu-1, complete genome	hsa-miR-6828-3p MIMAT0027557 Homo sapiens miR-6828-3p	12337	12329	08:01:01	0	-24	-7.5	-16.5	-41.82	-34.14	-7.67	-16.32
MN908947.3 Wuhan seafood market pneumonia virus isolate Wuhan-Hu-1, complete genome	hsa-miR-1909-5p MIMAT0007882 Homo sapiens miR-1909-5p	1920	1912	08:01:00	0	-19.75	-8.9	-10.85	-42.28	-38.84	-3.44	-16.3
MN908947.3 Wuhan seafood market pneumonia virus isolate Wuhan-Hu-1, complete genome	hsa-miR-1294 MIMAT0005884 Homo sapiens miR-1294	12090	12082	08:00:01	0	-27.4	-10.6	-16.8	-44.1	-33	-11.09	-16.3
MN908947.3 Wuhan seafood market pneumonia virus isolate Wuhan-Hu-1, complete genome	hsa-miR-885-3p MIMAT0004948 Homo sapiens miR-885-3p	24803	24795	08:01:01	0	-21.75	-9.7	-12.05	-46.45	-41	-5.44	-16.3
MN908947.3 Wuhan seafood market pneumonia virus isolate Wuhan-Hu-1, complete genome	hsa-miR-4709-3p MIMAT0019812 Homo sapiens miR-4709-3p	7269	7262	07:00:01	0	-21.3	-5.5	-15.8	-37.92	-32.91	-5	-16.29
MN908947.3 Wuhan seafood market pneumonia virus isolate Wuhan-Hu-1, complete genome	hsa-miR-4753-5p MIMAT0019890 Homo sapiens miR-4753-5p	11654	11646	08:01:00	0	-19.8	-10.9	-8.9	-35.2	-31.69	-3.5	-16.29
MN908947.3 Wuhan seafood market pneumonia virus isolate Wuhan-Hu-1, complete genome	hsa-miR-6854-5p MIMAT0027608 Homo sapiens miR-6854-5p	1411	1403	08:01:00	0	-23.6	-13.2	-10.4	-41.46	-34.14	-7.31	-16.28
MN908947.3 Wuhan seafood market pneumonia virus isolate Wuhan-Hu-1, complete genome	hsa-miR-1202 MIMAT0005865 Homo sapiens miR-1202	18723	18716	07:00:01	0	-27.77	-10.2	-17.57	-46.33	-34.85	-11.48	-16.28
MN908947.3 Wuhan seafood market pneumonia virus isolate Wuhan-Hu-1, complete genome	hsa-miR-22-3p MIMAT0000077 Homo sapiens miR-22-3p	28353	28345	08:01:01	0	-25.1	-11.9	-13.2	-51.85	-43.03	-8.81	-16.28
MN908947.3 Wuhan seafood market pneumonia virus isolate Wuhan-Hu-1, complete genome	hsa-miR-4695-5p MIMAT0019788 Homo sapiens miR-4695-5p	4797	4789	08:01:01	0	-23.14	-7.9	-15.24	-39.44	-32.58	-6.86	-16.27
MN908947.3 Wuhan seafood market pneumonia virus isolate Wuhan-Hu-1, complete genome	hsa-miR-6727-5p MIMAT0027355 Homo sapiens miR-6727-5p	12760	12752	08:01:01	0	-26.7	-7.1	-19.6	-42.23	-31.81	-10.42	-16.27
MN908947.3 Wuhan seafood market pneumonia virus isolate Wuhan-Hu-1, complete genome	hsa-miR-4322 MIMAT0016873 Homo sapiens miR-4322	29381	29373	08:01:01	0	-20.5	-8.3	-12.2	-35.68	-31.45	-4.22	-16.27
MN908947.3 Wuhan seafood market pneumonia virus isolate Wuhan-Hu-1, complete genome	hsa-miR-6796-5p MIMAT0027492 Homo sapiens miR-6796-5p	19048	19040	08:01:01	0	-23	-8.3	-14.7	-43.82	-37.09	-6.73	-16.26
MN908947.3 Wuhan seafood market pneumonia virus isolate Wuhan-Hu-1, complete genome	hsa-miR-4739 MIMAT0019868 Homo sapiens miR-4739	23460	23452	08:01:01	0	-21.75	-5.8	-15.95	-39.87	-34.39	-5.48	-16.26
MN908947.3 Wuhan seafood market pneumonia virus isolate Wuhan-Hu-1, complete genome	hsa-miR-6741-5p MIMAT0027383 Homo sapiens miR-6741-5p	25613	25605	08:01:01	0	-23	-10.5	-12.5	-38.49	-31.75	-6.73	-16.26
MN908947.3 Wuhan seafood market pneumonia virus isolate Wuhan-Hu-1, complete genome	hsa-miR-6812-5p MIMAT0027524 Homo sapiens miR-6812-5p	28448	28440	08:01:01	0	-24.1	-7.9	-16.2	-50.15	-42.32	-7.83	-16.26
MN908947.3 Wuhan seafood market pneumonia virus isolate Wuhan-Hu-1, complete genome	hsa-miR-3663-5p MIMAT0018084 Homo sapiens miR-3663-5p	29549	29541	08:01:00	0	-25.11	-10.2	-14.91	-46.59	-37.74	-8.85	-16.25
MN908947.3 Wuhan seafood market pneumonia virus isolate Wuhan-Hu-1, complete genome	hsa-miR-6732-5p MIMAT0027365 Homo sapiens miR-6732-5p	859	852	07:00:01	0	-25.6	-10.2	-15.4	-52.67	-43.31	-9.35	-16.24
MN908947.3 Wuhan seafood market pneumonia virus isolate Wuhan-Hu-1, complete genome	hsa-miR-8075 MIMAT0031002 Homo sapiens miR-8075	9001	8994	07:00:00	0	-24.3	-10.3	-14	-38.47	-30.42	-8.05	-16.24
MN908947.3 Wuhan seafood market pneumonia virus isolate Wuhan-Hu-1, complete genome	hsa-miR-5008-5p MIMAT0021039 Homo sapiens miR-5008-5p	11654	11648	06:00:00	0	-19.74	-11.6	-8.14	-35.2	-31.69	-3.5	-16.23
MN908947.3 Wuhan seafood market pneumonia virus isolate Wuhan-Hu-1, complete genome	hsa-miR-4784 MIMAT0019948 Homo sapiens miR-4784	23607	23600	07:00:00	0	-22.7	-12.3	-10.4	-54.15	-47.68	-6.46	-16.23
MN908947.3 Wuhan seafood market pneumonia virus isolate Wuhan-Hu-1, complete genome	hsa-miR-6743-5p MIMAT0027387 Homo sapiens miR-6743-5p	2672	2665	07:00:01	0	-22.8	-11.2	-11.6	-46.24	-39.67	-6.57	-16.22
MN908947.3 Wuhan seafood market pneumonia virus isolate Wuhan-Hu-1, complete genome	hsa-miR-107 MIMAT0000104 Homo sapiens miR-107	15729	15722	07:00:01	0	-24.1	-9.1	-15	-50.8	-42.91	-7.88	-16.21
MN908947.3 Wuhan seafood market pneumonia virus isolate Wuhan-Hu-1, complete genome	hsa-miR-7150 MIMAT0028211 Homo sapiens miR-7150	24804	24797	07:00:00	0	-21.8	-12.4	-9.4	-46.63	-41.05	-5.58	-16.21
MN908947.3 Wuhan seafood market pneumonia virus isolate Wuhan-Hu-1, complete genome	hsa-miR-1909-3p MIMAT0007883 Homo sapiens miR-1909-3p	2674	2666	08:00:01	0	-23.9	-16.1	-7.8	-46.46	-38.77	-7.69	-16.2
MN908947.3 Wuhan seafood market pneumonia virus isolate Wuhan-Hu-1, complete genome	hsa-miR-4758-5p MIMAT0019903 Homo sapiens miR-4758-5p	17006	17000	06:00:00	0	-24	-7.3	-16.7	-39.1	-31.3	-7.79	-16.2
MN908947.3 Wuhan seafood market pneumonia virus isolate Wuhan-Hu-1, complete genome	hsa-miR-6808-5p MIMAT0027516 Homo sapiens miR-6808-5p	17753	17745	08:00:01	0	-21.6	-13.3	-8.3	-42.59	-37.19	-5.4	-16.19
MN908947.3 Wuhan seafood market pneumonia virus isolate Wuhan-Hu-1, complete genome	hsa-miR-6812-5p MIMAT0027524 Homo sapiens miR-6812-5p	19046	19038	08:01:01	0	-22.4	-6.2	-16.2	-43.86	-37.64	-6.21	-16.18
MN908947.3 Wuhan seafood market pneumonia virus isolate Wuhan-Hu-1, complete genome	hsa-miR-6852-3p MIMAT0027605 Homo sapiens miR-6852-3p	12334	12327	07:00:01	0	-23.6	-11.5	-12.1	-42.17	-34.74	-7.42	-16.17
MN908947.3 Wuhan seafood market pneumonia virus isolate Wuhan-Hu-1, complete genome	hsa-miR-4672 MIMAT0019754 Homo sapiens miR-4672	1496	1488	08:00:01	0	-27.2	-11.3	-15.9	-50.14	-39.1	-11.03	-16.16
MN908947.3 Wuhan seafood market pneumonia virus isolate Wuhan-Hu-1, complete genome	hsa-miR-378g MIMAT0018937 Homo sapiens miR-378g	11054	11047	07:00:01	0	-22.2	-11.1	-11.1	-39.63	-33.6	-6.03	-16.16
MN908947.3 Wuhan seafood market pneumonia virus isolate Wuhan-Hu-1, complete genome	hsa-miR-4647 MIMAT0019709 Homo sapiens miR-4647	3711	3703	08:01:01	0	-22.7	-6.4	-16.3	-42.63	-36.08	-6.54	-16.15
MN908947.3 Wuhan seafood market pneumonia virus isolate Wuhan-Hu-1, complete genome	hsa-miR-8082 MIMAT0031009 Homo sapiens miR-8082	12124	12118	06:00:00	0	-24.3	-8.9	-15.4	-48.66	-40.51	-8.14	-16.15
MN908947.3 Wuhan seafood market pneumonia virus isolate Wuhan-Hu-1, complete genome	hsa-miR-6745 MIMAT0027391 Homo sapiens miR-6745	21663	21655	08:01:01	0	-17.99	-5.6	-12.39	-25.74	-23.9	-1.83	-16.15
MN908947.3 Wuhan seafood market pneumonia virus isolate Wuhan-Hu-1, complete genome	hsa-miR-3688-3p MIMAT0018116 Homo sapiens miR-3688-3p	7283	7276	07:00:01	0	-21.55	-4.7	-16.85	-36.21	-30.78	-5.42	-16.12
MN908947.3 Wuhan seafood market pneumonia virus isolate Wuhan-Hu-1, complete genome	hsa-miR-4521 MIMAT0019058 Homo sapiens miR-4521	18517	18509	08:00:01	0	-25.6	-9.9	-15.7	-38.82	-29.3	-9.51	-16.08
MN908947.3 Wuhan seafood market pneumonia virus isolate Wuhan-Hu-1, complete genome	hsa-miR-638 MIMAT0003308 Homo sapiens miR-638	27814	27806	08:01:01	0	-20.7	-6.8	-13.9	-29.51	-24.9	-4.61	-16.08
MN908947.3 Wuhan seafood market pneumonia virus isolate Wuhan-Hu-1, complete genome	hsa-miR-6765-5p MIMAT0027430 Homo sapiens miR-6765-5p	28762	28754	08:01:01	0	-22.5	-7.3	-15.2	-52.34	-45.92	-6.41	-16.08
MN908947.3 Wuhan seafood market pneumonia virus isolate Wuhan-Hu-1, complete genome	hsa-miR-6738-5p MIMAT0027377 Homo sapiens miR-6738-5p	25588	25580	08:01:00	0	-19.25	-3.65	-15.6	-41.65	-38.47	-3.17	-16.07
MN908947.3 Wuhan seafood market pneumonia virus isolate Wuhan-Hu-1, complete genome	hsa-miR-4763-3p MIMAT0019913 Homo sapiens miR-4763-3p	17752	17745	07:00:01	0	-20.83	-12.1	-8.73	-43.81	-39.05	-4.76	-16.06
MN908947.3 Wuhan seafood market pneumonia virus isolate Wuhan-Hu-1, complete genome	hsa-miR-6741-5p MIMAT0027383 Homo sapiens miR-6741-5p	18113	18106	07:00:01	0	-25	-10.2	-14.8	-41.87	-32.94	-8.93	-16.06
MN908947.3 Wuhan seafood market pneumonia virus isolate Wuhan-Hu-1, complete genome	hsa-miR-6855-5p MIMAT0027610 Homo sapiens miR-6855-5p	28294	28288	06:00:00	0	-25.1	-10.6	-14.5	-44.65	-35.61	-9.03	-16.06
MN908947.3 Wuhan seafood market pneumonia virus isolate Wuhan-Hu-1, complete genome	hsa-miR-3960 MIMAT0019337 Homo sapiens miR-3960	7012	7005	07:00:01	0	-21.3	-13.1	-8.2	-42.58	-37.33	-5.24	-16.05
MN908947.3 Wuhan seafood market pneumonia virus isolate Wuhan-Hu-1, complete genome	hsa-miR-8060 MIMAT0030987 Homo sapiens miR-8060	10858	10850	08:01:00	0	-22.29	-7.8	-14.49	-37.61	-31.38	-6.23	-16.05
MN908947.3 Wuhan seafood market pneumonia virus isolate Wuhan-Hu-1, complete genome	hsa-miR-3153 MIMAT0015026 Homo sapiens miR-3153	21743	21736	07:00:01	0	-19.7	-7.6	-12.1	-38.32	-34.67	-3.64	-16.05
MN908947.3 Wuhan seafood market pneumonia virus isolate Wuhan-Hu-1, complete genome	hsa-miR-10526-3p MIMAT0041996 Homo sapiens miR-10526-3p	25708	25700	08:00:01	0	-24.4	-10.2	-14.2	-46.67	-38.33	-8.34	-16.05
MN908947.3 Wuhan seafood market pneumonia virus isolate Wuhan-Hu-1, complete genome	hsa-miR-6765-5p MIMAT0027430 Homo sapiens miR-6765-5p	26924	26916	08:01:01	0	-32.09	-11.3	-20.79	-50.55	-34.51	-16.03	-16.05
MN908947.3 Wuhan seafood market pneumonia virus isolate Wuhan-Hu-1, complete genome	hsa-miR-6835-5p MIMAT0027570 Homo sapiens miR-6835-5p	29839	29831	08:00:01	0	-20.3	-14	-6.3	-26.72	-22.47	-4.24	-16.05
MN908947.3 Wuhan seafood market pneumonia virus isolate Wuhan-Hu-1, complete genome	hsa-miR-1304-5p MIMAT0005892 Homo sapiens miR-1304-5p	25590	25582	08:01:00	0	-18.75	-0.55	-18.2	-42.9	-40.2	-2.7	-16.04
MN908947.3 Wuhan seafood market pneumonia virus isolate Wuhan-Hu-1, complete genome	hsa-miR-6772-5p MIMAT0027444 Homo sapiens miR-6772-5p	9115	9108	07:00:01	0	-22	-11.1	-10.9	-36.43	-30.47	-5.96	-16.03
MN908947.3 Wuhan seafood market pneumonia virus isolate Wuhan-Hu-1, complete genome	hsa-miR-6510-5p MIMAT0025476 Homo sapiens miR-6510-5p	17752	17745	07:00:00	0	-20.8	-12.1	-8.7	-43.81	-39.05	-4.76	-16.03
MN908947.3 Wuhan seafood market pneumonia virus isolate Wuhan-Hu-1, complete genome	hsa-miR-3619-5p MIMAT0017999 Homo sapiens miR-3619-5p	26376	26370	06:00:00	0	-23.9	-8.2	-15.7	-37.09	-29.2	-7.88	-16.01
MN908947.3 Wuhan seafood market pneumonia virus isolate Wuhan-Hu-1, complete genome	hsa-miR-5196-5p MIMAT0021128 Homo sapiens miR-5196-5p	12122	12114	08:01:00	0	-25.65	-12.9	-12.75	-49.52	-39.87	-9.64	-16
MN908947.3 Wuhan seafood market pneumonia virus isolate Wuhan-Hu-1, complete genome	hsa-miR-6790-5p MIMAT0027480 Homo sapiens miR-6790-5p	17467	17459	08:01:01	0	-23.4	-6.1	-17.3	-44.9	-37.5	-7.39	-16
MN908947.3 Wuhan seafood market pneumonia virus isolate Wuhan-Hu-1, complete genome	hsa-miR-3605-3p MIMAT0017982 Homo sapiens miR-3605-3p	29748	29740	08:00:01	0	-25.26	-13.1	-12.16	-41.82	-32.57	-9.25	-16
MN908947.3 Wuhan seafood market pneumonia virus isolate Wuhan-Hu-1, complete genome	hsa-miR-6740-5p MIMAT0027381 Homo sapiens miR-6740-5p	10825	10818	07:00:01	0	-23.3	-7	-16.3	-36.6	-29.3	-7.3	-15.99
MN908947.3 Wuhan seafood market pneumonia virus isolate Wuhan-Hu-1, complete genome	hsa-miR-6845-5p MIMAT0027590 Homo sapiens miR-6845-5p	11654	11647	07:00:01	0	-19.5	-13.1	-6.4	-35.2	-31.69	-3.5	-15.99
MN908947.3 Wuhan seafood market pneumonia virus isolate Wuhan-Hu-1, complete genome	hsa-miR-6778-5p MIMAT0027456 Homo sapiens miR-6778-5p	24805	24797	08:01:01	0	-21.6	-9	-12.6	-46.64	-41.02	-5.61	-15.98
MN908947.3 Wuhan seafood market pneumonia virus isolate Wuhan-Hu-1, complete genome	hsa-miR-4640-5p MIMAT0019699 Homo sapiens miR-4640-5p	25695	25688	07:00:01	0	-25.8	-12	-13.8	-42.54	-32.73	-9.81	-15.98
MN908947.3 Wuhan seafood market pneumonia virus isolate Wuhan-Hu-1, complete genome	hsa-miR-323b-3p MIMAT0015050 Homo sapiens miR-323b-3p	14311	14305	06:00:00	0	-20.9	-6.2	-14.7	-41.5	-36.58	-4.92	-15.97
MN908947.3 Wuhan seafood market pneumonia virus isolate Wuhan-Hu-1, complete genome	hsa-miR-8075 MIMAT0031002 Homo sapiens miR-8075	7936	7930	06:00:00	0	-23.1	-8.7	-14.4	-42.25	-35.11	-7.13	-15.96
MN908947.3 Wuhan seafood market pneumonia virus isolate Wuhan-Hu-1, complete genome	hsa-let-7b-5p MIMAT0000063 Homo sapiens let-7b-5p	10042	10034	08:01:01	0	-22	-7.3	-14.7	-44.99	-38.96	-6.03	-15.96
MN908947.3 Wuhan seafood market pneumonia virus isolate Wuhan-Hu-1, complete genome	hsa-miR-378j MIMAT0024612 Homo sapiens miR-378j	23991	23983	08:01:01	0	-16.71	-6.9	-9.81	-39.46	-38.71	-0.74	-15.96
MN908947.3 Wuhan seafood market pneumonia virus isolate Wuhan-Hu-1, complete genome	hsa-miR-6511b-5p MIMAT0025847 Homo sapiens miR-6511b-5p	15362	15354	08:01:01	0	-24.5	-8.4	-16.1	-44.83	-36.28	-8.54	-15.95
MN908947.3 Wuhan seafood market pneumonia virus isolate Wuhan-Hu-1, complete genome	hsa-miR-1268a MIMAT0005922 Homo sapiens miR-1268a	17466	17458	08:01:00	0	-23.1	-11	-12.1	-44.4	-37.25	-7.14	-15.95
MN908947.3 Wuhan seafood market pneumonia virus isolate Wuhan-Hu-1, complete genome	hsa-miR-1268b MIMAT0018925 Homo sapiens miR-1268b	17466	17458	08:01:00	0	-23.1	-11	-12.1	-44.4	-37.25	-7.14	-15.95
MN908947.3 Wuhan seafood market pneumonia virus isolate Wuhan-Hu-1, complete genome	hsa-miR-6812-5p MIMAT0027524 Homo sapiens miR-6812-5p	21640	21632	08:01:01	0	-17.3	-11.1	-6.2	-24.67	-23.33	-1.34	-15.95
MN908947.3 Wuhan seafood market pneumonia virus isolate Wuhan-Hu-1, complete genome	hsa-miR-500a-5p MIMAT0004773 Homo sapiens miR-500a-5p	4267	4259	08:01:01	0	-25.2	-4.7	-20.5	-50.03	-40.78	-9.25	-15.94
MN908947.3 Wuhan seafood market pneumonia virus isolate Wuhan-Hu-1, complete genome	hsa-miR-6165 MIMAT0024782 Homo sapiens miR-6165	24803	24795	08:01:00	0	-21.39	-12.3	-9.09	-46.45	-41	-5.44	-15.94
MN908947.3 Wuhan seafood market pneumonia virus isolate Wuhan-Hu-1, complete genome	hsa-miR-619-3p MIMAT0003288 Homo sapiens miR-619-3p	11947	11939	08:01:00	0	-25.6	-8.9	-16.7	-41.89	-32.22	-9.67	-15.92
MN908947.3 Wuhan seafood market pneumonia virus isolate Wuhan-Hu-1, complete genome	hsa-miR-542-5p MIMAT0003340 Homo sapiens miR-542-5p	19550	19542	08:01:01	0	-24.9	-7.1	-17.8	-41.13	-32.16	-8.97	-15.92
MN908947.3 Wuhan seafood market pneumonia virus isolate Wuhan-Hu-1, complete genome	hsa-miR-3188 MIMAT0015070 Homo sapiens miR-3188	29379	29371	08:01:01	0	-20.2	-9.3	-10.9	-35.57	-31.28	-4.28	-15.91
MN908947.3 Wuhan seafood market pneumonia virus isolate Wuhan-Hu-1, complete genome	hsa-miR-7160-5p MIMAT0028230 Homo sapiens miR-7160-5p	1410	1402	08:01:00	0	-23	-11.1	-11.9	-41.32	-34.22	-7.09	-15.9
MN908947.3 Wuhan seafood market pneumonia virus isolate Wuhan-Hu-1, complete genome	hsa-miR-6827-5p MIMAT0027554 Homo sapiens miR-6827-5p	6560	6552	08:01:01	0	-25.1	-9.7	-15.4	-33.81	-24.61	-9.19	-15.9
MN908947.3 Wuhan seafood market pneumonia virus isolate Wuhan-Hu-1, complete genome	hsa-miR-4728-5p MIMAT0019849 Homo sapiens miR-4728-5p	12121	12114	07:00:01	0	-25.1	-12.4	-12.7	-49.33	-40.13	-9.19	-15.9
MN908947.3 Wuhan seafood market pneumonia virus isolate Wuhan-Hu-1, complete genome	hsa-miR-6719-3p MIMAT0025850 Homo sapiens miR-6719-3p	5691	5683	08:00:00	0	-23.5	-10.8	-12.7	-47.48	-39.87	-7.6	-15.89
MN908947.3 Wuhan seafood market pneumonia virus isolate Wuhan-Hu-1, complete genome	hsa-miR-6812-5p MIMAT0027524 Homo sapiens miR-6812-5p	8323	8316	07:00:01	0	-23.6	-11.9	-11.7	-41.01	-33.3	-7.7	-15.89
MN908947.3 Wuhan seafood market pneumonia virus isolate Wuhan-Hu-1, complete genome	hsa-miR-4676-5p MIMAT0019758 Homo sapiens miR-4676-5p	1443	1437	06:00:00	0	-22.06	-8.9	-13.16	-44.61	-38.44	-6.17	-15.88
MN908947.3 Wuhan seafood market pneumonia virus isolate Wuhan-Hu-1, complete genome	hsa-miR-3120-5p MIMAT0019198 Homo sapiens miR-3120-5p	4299	4291	08:01:00	0	-25.6	-6	-19.6	-42.82	-33.1	-9.71	-15.88
MN908947.3 Wuhan seafood market pneumonia virus isolate Wuhan-Hu-1, complete genome	hsa-miR-4706 MIMAT0019806 Homo sapiens miR-4706	23609	23601	08:01:01	0	-21.79	-11.2	-10.59	-54.76	-48.86	-5.9	-15.88
MN908947.3 Wuhan seafood market pneumonia virus isolate Wuhan-Hu-1, complete genome	hsa-miR-7112-5p MIMAT0028121 Homo sapiens miR-7112-5p	5704	5696	08:01:01	0	-22.45	-12.4	-10.05	-55.53	-48.94	-6.58	-15.86
MN908947.3 Wuhan seafood market pneumonia virus isolate Wuhan-Hu-1, complete genome	hsa-miR-7112-5p MIMAT0028121 Homo sapiens miR-7112-5p	27019	27011	08:01:01	0	-21.1	-12.7	-8.4	-48.74	-43.51	-5.23	-15.86
MN908947.3 Wuhan seafood market pneumonia virus isolate Wuhan-Hu-1, complete genome	hsa-miR-3085-5p MIMAT0048635 Homo sapiens miR-3085-5p	28718	28711	07:00:00	0	-20.19	-13.3	-6.89	-49.12	-44.79	-4.32	-15.86
MN908947.3 Wuhan seafood market pneumonia virus isolate Wuhan-Hu-1, complete genome	hsa-miR-652-5p MIMAT0022709 Homo sapiens miR-652-5p	7409	7401	08:01:00	0	-20.1	-5.1	-15	-37.15	-32.9	-4.24	-15.85
MN908947.3 Wuhan seafood market pneumonia virus isolate Wuhan-Hu-1, complete genome	hsa-miR-323a-5p MIMAT0004696 Homo sapiens miR-323a-5p	19886	19878	08:01:01	0	-20.56	-10.8	-9.76	-41.87	-37.16	-4.7	-15.85
MN908947.3 Wuhan seafood market pneumonia virus isolate Wuhan-Hu-1, complete genome	hsa-miR-1229-5p MIMAT0022942 Homo sapiens miR-1229-5p	16065	16057	08:01:01	0	-19.6	-5.3	-14.3	-34.08	-30.33	-3.75	-15.84
MN908947.3 Wuhan seafood market pneumonia virus isolate Wuhan-Hu-1, complete genome	hsa-miR-4494 MIMAT0019029 Homo sapiens miR-4494	13375	13367	08:00:00	0	-21.5	-12	-9.5	-47	-41.33	-5.66	-15.83
MN908947.3 Wuhan seafood market pneumonia virus isolate Wuhan-Hu-1, complete genome	hsa-miR-6132 MIMAT0024616 Homo sapiens miR-6132	21643	21637	06:00:00	0	-18	-12	-6	-23.28	-21.11	-2.16	-15.83
MN908947.3 Wuhan seafood market pneumonia virus isolate Wuhan-Hu-1, complete genome	hsa-miR-4656 MIMAT0019723 Homo sapiens miR-4656	467	461	06:00:00	0	-28.7	-11.3	-17.4	-49.85	-36.97	-12.87	-15.82
MN908947.3 Wuhan seafood market pneumonia virus isolate Wuhan-Hu-1, complete genome	hsa-miR-92a-1-5p MIMAT0004507 Homo sapiens miR-92a-1-5p	6022	6016	06:00:00	0	-21.4	-9.6	-11.8	-30.29	-24.72	-5.57	-15.82
MN908947.3 Wuhan seafood market pneumonia virus isolate Wuhan-Hu-1, complete genome	hsa-miR-6848-5p MIMAT0027596 Homo sapiens miR-6848-5p	29201	29195	06:00:00	0	-25.2	-14.2	-11	-56.3	-46.92	-9.37	-15.82
MN908947.3 Wuhan seafood market pneumonia virus isolate Wuhan-Hu-1, complete genome	hsa-miR-3162-5p MIMAT0015036 Homo sapiens miR-3162-5p	21642	21634	08:01:01	0	-17.5	-7.7	-9.8	-23.79	-22.09	-1.7	-15.79
MN908947.3 Wuhan seafood market pneumonia virus isolate Wuhan-Hu-1, complete genome	hsa-miR-608 MIMAT0003276 Homo sapiens miR-608	16763	16755	08:01:00	0	-23.2	-10.7	-12.5	-41.52	-34.1	-7.41	-15.78
MN908947.3 Wuhan seafood market pneumonia virus isolate Wuhan-Hu-1, complete genome	hsa-miR-6806-5p MIMAT0027512 Homo sapiens miR-6806-5p	854	846	08:01:00	0	-26.1	-7.6	-18.5	-55.19	-44.86	-10.32	-15.77
MN908947.3 Wuhan seafood market pneumonia virus isolate Wuhan-Hu-1, complete genome	hsa-miR-1237-5p MIMAT0022946 Homo sapiens miR-1237-5p	1920	1912	08:01:01	0	-19.22	-9.7	-9.52	-42.28	-38.84	-3.44	-15.77
MN908947.3 Wuhan seafood market pneumonia virus isolate Wuhan-Hu-1, complete genome	hsa-miR-501-3p MIMAT0004774 Homo sapiens miR-501-3p	951	943	08:00:01	0	-20.45	-11.9	-8.55	-54.87	-50.19	-4.68	-15.76
MN908947.3 Wuhan seafood market pneumonia virus isolate Wuhan-Hu-1, complete genome	hsa-miR-1299 MIMAT0005887 Homo sapiens miR-1299	18445	18438	07:00:00	0	-22.8	-9.6	-13.2	-38.9	-31.85	-7.04	-15.75
MN908947.3 Wuhan seafood market pneumonia virus isolate Wuhan-Hu-1, complete genome	hsa-miR-4722-5p MIMAT0019836 Homo sapiens miR-4722-5p	21643	21635	08:01:00	0	-17.9	-11.5	-6.4	-23.28	-21.11	-2.16	-15.73
MN908947.3 Wuhan seafood market pneumonia virus isolate Wuhan-Hu-1, complete genome	hsa-miR-503-5p MIMAT0002874 Homo sapiens miR-503-5p	25326	25318	08:01:01	0	-25.9	-12.3	-13.6	-50.07	-39.91	-10.16	-15.73
MN908947.3 Wuhan seafood market pneumonia virus isolate Wuhan-Hu-1, complete genome	hsa-miR-3619-5p MIMAT0017999 Homo sapiens miR-3619-5p	26728	26720	08:00:01	0	-25.87	-12.2	-13.67	-48.57	-38.43	-10.13	-15.73
MN908947.3 Wuhan seafood market pneumonia virus isolate Wuhan-Hu-1, complete genome	hsa-miR-623 MIMAT0003292 Homo sapiens miR-623	8187	8179	08:01:00	0	-29.6	-11.7	-17.9	-44.12	-30.24	-13.87	-15.72
MN908947.3 Wuhan seafood market pneumonia virus isolate Wuhan-Hu-1, complete genome	hsa-miR-5001-5p MIMAT0021021 Homo sapiens miR-5001-5p	314	306	08:01:01	0	-19.7	-8.1	-11.6	-61.99	-58.01	-3.98	-15.71
MN908947.3 Wuhan seafood market pneumonia virus isolate Wuhan-Hu-1, complete genome	hsa-miR-3153 MIMAT0015026 Homo sapiens miR-3153	1094	1088	06:00:00	0	-22.1	-7.9	-14.2	-38.09	-31.7	-6.38	-15.71
MN908947.3 Wuhan seafood market pneumonia virus isolate Wuhan-Hu-1, complete genome	hsa-miR-125b-1-3p MIMAT0004592 Homo sapiens miR-125b-1-3p	14678	14670	08:01:00	0	-19.8	-8.7	-11.1	-39.54	-35.46	-4.08	-15.71
MN908947.3 Wuhan seafood market pneumonia virus isolate Wuhan-Hu-1, complete genome	hsa-miR-1205 MIMAT0005869 Homo sapiens miR-1205	21645	21637	08:01:00	0	-18	-12.4	-5.6	-23	-20.68	-2.31	-15.68
MN908947.3 Wuhan seafood market pneumonia virus isolate Wuhan-Hu-1, complete genome	hsa-miR-6879-5p MIMAT0027658 Homo sapiens miR-6879-5p	24805	24797	08:01:00	0	-21.3	-11.8	-9.5	-46.64	-41.02	-5.61	-15.68
MN908947.3 Wuhan seafood market pneumonia virus isolate Wuhan-Hu-1, complete genome	hsa-miR-1229-5p MIMAT0022942 Homo sapiens miR-1229-5p	7172	7164	08:01:01	0	-22.4	-10	-12.4	-35.48	-28.75	-6.72	-15.67
MN908947.3 Wuhan seafood market pneumonia virus isolate Wuhan-Hu-1, complete genome	hsa-miR-4726-3p MIMAT0019846 Homo sapiens miR-4726-3p	16198	16190	08:01:00	0	-23	-7.9	-15.1	-51.25	-43.93	-7.32	-15.67
MN908947.3 Wuhan seafood market pneumonia virus isolate Wuhan-Hu-1, complete genome	hsa-miR-3169 MIMAT0015044 Homo sapiens miR-3169	11847	11839	08:01:01	0	-22.1	-9.5	-12.6	-42.98	-36.54	-6.43	-15.66
MN908947.3 Wuhan seafood market pneumonia virus isolate Wuhan-Hu-1, complete genome	hsa-miR-10396a-5p MIMAT0041623 Homo sapiens miR-10396a-5p	25706	25698	08:01:01	0	-24	-12.8	-11.2	-46.36	-38.01	-8.34	-15.65
MN908947.3 Wuhan seafood market pneumonia virus isolate Wuhan-Hu-1, complete genome	hsa-miR-4745-5p MIMAT0019878 Homo sapiens miR-4745-5p	1920	1912	08:01:00	0	-19.09	-10.9	-8.19	-42.28	-38.84	-3.44	-15.64
MN908947.3 Wuhan seafood market pneumonia virus isolate Wuhan-Hu-1, complete genome	hsa-miR-3914 MIMAT0018188 Homo sapiens miR-3914	4797	4789	08:00:00	0	-22.5	-12.7	-9.8	-39.44	-32.58	-6.86	-15.63
MN908947.3 Wuhan seafood market pneumonia virus isolate Wuhan-Hu-1, complete genome	hsa-miR-1229-5p MIMAT0022942 Homo sapiens miR-1229-5p	18117	18109	08:01:00	0	-21.4	-6.7	-14.7	-39.74	-33.97	-5.76	-15.63
MN908947.3 Wuhan seafood market pneumonia virus isolate Wuhan-Hu-1, complete genome	hsa-miR-6806-5p MIMAT0027512 Homo sapiens miR-6806-5p	14172	14164	08:00:01	0	-21.37	-11	-10.37	-42.11	-36.35	-5.75	-15.61
MN908947.3 Wuhan seafood market pneumonia virus isolate Wuhan-Hu-1, complete genome	hsa-miR-214-3p MIMAT0000271 Homo sapiens miR-214-3p	26731	26725	06:00:00	0	-25.8	-8.8	-17	-48.13	-37.94	-10.18	-15.61
MN908947.3 Wuhan seafood market pneumonia virus isolate Wuhan-Hu-1, complete genome	hsa-miR-103a-2-5p MIMAT0009196 Homo sapiens miR-103a-2-5p	3412	3405	07:00:00	0	-24	-9.1	-14.9	-44.07	-35.68	-8.39	-15.6
MN908947.3 Wuhan seafood market pneumonia virus isolate Wuhan-Hu-1, complete genome	hsa-miR-1266-5p MIMAT0005920 Homo sapiens miR-1266-5p	9119	9111	08:01:00	0	-23.3	-12.6	-10.7	-39.77	-32.08	-7.69	-15.6
MN908947.3 Wuhan seafood market pneumonia virus isolate Wuhan-Hu-1, complete genome	hsa-miR-92a-2-5p MIMAT0004508 Homo sapiens miR-92a-2-5p	15281	15274	07:00:01	0	-22.6	-11.6	-11	-43.12	-36.12	-7	-15.6
MN908947.3 Wuhan seafood market pneumonia virus isolate Wuhan-Hu-1, complete genome	hsa-miR-6855-5p MIMAT0027610 Homo sapiens miR-6855-5p	25705	25697	08:01:01	0	-23.7	-11	-12.7	-44.97	-36.87	-8.09	-15.6
MN908947.3 Wuhan seafood market pneumonia virus isolate Wuhan-Hu-1, complete genome	hsa-miR-4450 MIMAT0018971 Homo sapiens miR-4450	28474	28466	08:00:01	0	-22.9	-9.4	-13.5	-35.63	-28.34	-7.29	-15.6
MN908947.3 Wuhan seafood market pneumonia virus isolate Wuhan-Hu-1, complete genome	hsa-miR-491-5p MIMAT0002807 Homo sapiens miR-491-5p	4015	4007	08:00:01	0	-24.6	-12.3	-12.3	-38.98	-29.98	-9	-15.59
MN908947.3 Wuhan seafood market pneumonia virus isolate Wuhan-Hu-1, complete genome	hsa-miR-550a-5p MIMAT0004800 Homo sapiens miR-550a-5p	10003	9995	08:01:01	0	-23.8	-8.6	-15.2	-41.11	-32.9	-8.2	-15.59
MN908947.3 Wuhan seafood market pneumonia virus isolate Wuhan-Hu-1, complete genome	hsa-miR-4761-5p MIMAT0019908 Homo sapiens miR-4761-5p	23002	22994	08:00:00	0	-27.4	-11.9	-15.5	-48.17	-36.37	-11.8	-15.59
MN908947.3 Wuhan seafood market pneumonia virus isolate Wuhan-Hu-1, complete genome	hsa-miR-3620-5p MIMAT0022967 Homo sapiens miR-3620-5p	315	307	08:01:01	0	-19.95	-6.4	-13.55	-62.02	-57.65	-4.36	-15.58
MN908947.3 Wuhan seafood market pneumonia virus isolate Wuhan-Hu-1, complete genome	hsa-miR-4507 MIMAT0019044 Homo sapiens miR-4507	315	307	08:00:01	0	-19.93	-10.5	-9.43	-62.02	-57.65	-4.36	-15.56
MN908947.3 Wuhan seafood market pneumonia virus isolate Wuhan-Hu-1, complete genome	hsa-miR-8060 MIMAT0030987 Homo sapiens miR-8060	7018	7010	08:01:01	0	-22.9	-5.2	-17.7	-40.63	-33.3	-7.33	-15.56
MN908947.3 Wuhan seafood market pneumonia virus isolate Wuhan-Hu-1, complete genome	hsa-miR-378e MIMAT0018927 Homo sapiens miR-378e	11054	11047	07:00:00	0	-21.6	-11.7	-9.9	-39.63	-33.6	-6.03	-15.56
MN908947.3 Wuhan seafood market pneumonia virus isolate Wuhan-Hu-1, complete genome	hsa-miR-6730-5p MIMAT0027361 Homo sapiens miR-6730-5p	11108	11101	07:00:01	0	-21.4	-7.1	-14.3	-32.6	-26.77	-5.83	-15.56
MN908947.3 Wuhan seafood market pneumonia virus isolate Wuhan-Hu-1, complete genome	hsa-miR-6821-5p MIMAT0027542 Homo sapiens miR-6821-5p	27046	27038	08:01:01	0	-23.29	-6.8	-16.49	-50.69	-42.96	-7.72	-15.56
MN908947.3 Wuhan seafood market pneumonia virus isolate Wuhan-Hu-1, complete genome	hsa-miR-2113 MIMAT0009206 Homo sapiens miR-2113	29390	29382	08:01:00	0	-20	-5.7	-14.3	-37.02	-32.59	-4.43	-15.56
MN908947.3 Wuhan seafood market pneumonia virus isolate Wuhan-Hu-1, complete genome	hsa-miR-1233-5p MIMAT0022943 Homo sapiens miR-1233-5p	24385	24378	07:00:01	0	-22.5	-10.3	-12.2	-39.8	-32.85	-6.94	-15.55
MN908947.3 Wuhan seafood market pneumonia virus isolate Wuhan-Hu-1, complete genome	hsa-miR-6728-5p MIMAT0027357 Homo sapiens miR-6728-5p	17829	17821	08:01:01	0	-24.1	-6.4	-17.7	-38.63	-30.06	-8.56	-15.53
MN908947.3 Wuhan seafood market pneumonia virus isolate Wuhan-Hu-1, complete genome	hsa-miR-614 MIMAT0003282 Homo sapiens miR-614	28490	28483	07:00:00	0	-23.91	-10.2	-13.71	-37.94	-29.56	-8.38	-15.52
MN908947.3 Wuhan seafood market pneumonia virus isolate Wuhan-Hu-1, complete genome	hsa-miR-2278 MIMAT0011778 Homo sapiens miR-2278	66	59	07:00:01	0	-22.13	-7.7	-14.43	-39.5	-32.89	-6.61	-15.51
MN908947.3 Wuhan seafood market pneumonia virus isolate Wuhan-Hu-1, complete genome	hsa-miR-662 MIMAT0003325 Homo sapiens miR-662	22366	22359	07:00:01	0	-26.91	-10.3	-16.61	-41.95	-30.56	-11.39	-15.51
MN908947.3 Wuhan seafood market pneumonia virus isolate Wuhan-Hu-1, complete genome	hsa-miR-622 MIMAT0003291 Homo sapiens miR-622	193	185	08:00:01	0	-22.3	-12.6	-9.7	-59.98	-53.19	-6.79	-15.5
MN908947.3 Wuhan seafood market pneumonia virus isolate Wuhan-Hu-1, complete genome	hsa-miR-6790-5p MIMAT0027480 Homo sapiens miR-6790-5p	13362	13355	07:00:01	0	-25.1	-7.3	-17.8	-48.71	-39.11	-9.59	-15.5
MN908947.3 Wuhan seafood market pneumonia virus isolate Wuhan-Hu-1, complete genome	hsa-let-7a-2-3p MIMAT0010195 Homo sapiens let-7a-2-3p	14505	14497	08:00:01	0	-27.5	-9.1	-18.4	-41.11	-29.12	-11.99	-15.5
MN908947.3 Wuhan seafood market pneumonia virus isolate Wuhan-Hu-1, complete genome	hsa-miR-6736-5p MIMAT0027373 Homo sapiens miR-6736-5p	16045	16037	08:00:01	0	-24	-11.3	-12.7	-41.35	-32.86	-8.49	-15.5
MN908947.3 Wuhan seafood market pneumonia virus isolate Wuhan-Hu-1, complete genome	hsa-miR-134-3p MIMAT0026481 Homo sapiens miR-134-3p	27113	27105	08:01:01	0	-22.4	-6.5	-15.9	-48.11	-41.21	-6.89	-15.5
MN908947.3 Wuhan seafood market pneumonia virus isolate Wuhan-Hu-1, complete genome	hsa-miR-2682-5p MIMAT0013517 Homo sapiens miR-2682-5p	27018	27012	06:00:00	0	-20.8	-9.4	-11.4	-48.76	-43.45	-5.3	-15.49
MN908947.3 Wuhan seafood market pneumonia virus isolate Wuhan-Hu-1, complete genome	hsa-miR-3934-5p MIMAT0018349 Homo sapiens miR-3934-5p	4707	4701	06:00:00	0	-23.8	-8.9	-14.9	-45.17	-36.85	-8.32	-15.48
MN908947.3 Wuhan seafood market pneumonia virus isolate Wuhan-Hu-1, complete genome	hsa-miR-4776-5p MIMAT0019932 Homo sapiens miR-4776-5p	11227	11220	07:00:01	0	-21.39	-9.3	-12.09	-36.12	-30.21	-5.9	-15.48
MN908947.3 Wuhan seafood market pneumonia virus isolate Wuhan-Hu-1, complete genome	hsa-miR-769-3p MIMAT0003887 Homo sapiens miR-769-3p	15497	15489	08:01:00	0	-26.1	-8	-18.1	-48.19	-37.57	-10.61	-15.48
MN908947.3 Wuhan seafood market pneumonia virus isolate Wuhan-Hu-1, complete genome	hsa-miR-1288-3p MIMAT0005942 Homo sapiens miR-1288-3p	28513	28506	07:00:00	0	-20.75	-13.1	-7.65	-41.81	-36.55	-5.26	-15.48
MN908947.3 Wuhan seafood market pneumonia virus isolate Wuhan-Hu-1, complete genome	hsa-miR-3157-5p MIMAT0015031 Homo sapiens miR-3157-5p	19282	19274	08:01:01	0	-23.7	-9.3	-14.4	-48.16	-39.91	-8.24	-15.45
MN908947.3 Wuhan seafood market pneumonia virus isolate Wuhan-Hu-1, complete genome	hsa-miR-767-5p MIMAT0003882 Homo sapiens miR-767-5p	25208	25200	08:01:00	0	-19.8	-7.3	-12.5	-49.62	-45.27	-4.34	-15.45
MN908947.3 Wuhan seafood market pneumonia virus isolate Wuhan-Hu-1, complete genome	hsa-miR-3714 MIMAT0018165 Homo sapiens miR-3714	29791	29783	08:01:00	0	-23.6	-12.8	-10.8	-40.75	-32.6	-8.15	-15.44
MN908947.3 Wuhan seafood market pneumonia virus isolate Wuhan-Hu-1, complete genome	hsa-miR-6756-5p MIMAT0027412 Homo sapiens miR-6756-5p	5699	5691	08:01:01	0	-25.4	-9	-16.4	-54.94	-44.97	-9.96	-15.43
MN908947.3 Wuhan seafood market pneumonia virus isolate Wuhan-Hu-1, complete genome	hsa-miR-760 MIMAT0004957 Homo sapiens miR-760	23989	23981	08:01:00	0	-16.8	-10	-6.8	-37.59	-36.23	-1.36	-15.43
MN908947.3 Wuhan seafood market pneumonia virus isolate Wuhan-Hu-1, complete genome	hsa-miR-6825-5p MIMAT0027550 Homo sapiens miR-6825-5p	27018	27010	08:01:01	0	-20.74	-10.3	-10.44	-48.76	-43.45	-5.3	-15.43
MN908947.3 Wuhan seafood market pneumonia virus isolate Wuhan-Hu-1, complete genome	hsa-miR-6767-5p MIMAT0027434 Homo sapiens miR-6767-5p	16372	16364	08:01:01	0	-19.01	-9.2	-9.81	-42.76	-39.17	-3.59	-15.42
MN908947.3 Wuhan seafood market pneumonia virus isolate Wuhan-Hu-1, complete genome	hsa-miR-103a-1-5p MIMAT0037306 Homo sapiens miR-103a-1-5p	3412	3405	07:00:00	0	-23.8	-8.9	-14.9	-44.07	-35.68	-8.39	-15.4
MN908947.3 Wuhan seafood market pneumonia virus isolate Wuhan-Hu-1, complete genome	hsa-miR-6737-5p MIMAT0027375 Homo sapiens miR-6737-5p	11761	11753	08:01:00	0	-23.7	-11.8	-11.9	-49.03	-40.73	-8.3	-15.39
MN908947.3 Wuhan seafood market pneumonia virus isolate Wuhan-Hu-1, complete genome	hsa-miR-6822-5p MIMAT0027544 Homo sapiens miR-6822-5p	12118	12111	07:00:00	0	-21.4	-10	-11.4	-48.86	-42.86	-6	-15.39
MN908947.3 Wuhan seafood market pneumonia virus isolate Wuhan-Hu-1, complete genome	hsa-miR-3085-5p MIMAT0048635 Homo sapiens miR-3085-5p	25209	25201	08:01:01	0	-19.96	-9.8	-10.16	-49.6	-45.04	-4.56	-15.39
MN908947.3 Wuhan seafood market pneumonia virus isolate Wuhan-Hu-1, complete genome	hsa-miR-8087 MIMAT0031014 Homo sapiens miR-8087	22941	22933	08:01:00	0	-22.8	-8.5	-14.3	-49.2	-41.79	-7.41	-15.38
MN908947.3 Wuhan seafood market pneumonia virus isolate Wuhan-Hu-1, complete genome	hsa-miR-608 MIMAT0003276 Homo sapiens miR-608	26896	26889	07:00:01	0	-22.9	-12.3	-10.6	-44.26	-36.74	-7.51	-15.38
MN908947.3 Wuhan seafood market pneumonia virus isolate Wuhan-Hu-1, complete genome	hsa-miR-3150b-3p MIMAT0018194 Homo sapiens miR-3150b-3p	54	46	08:01:01	0	-21.7	-7.2	-14.5	-32.2	-25.87	-6.32	-15.37
MN908947.3 Wuhan seafood market pneumonia virus isolate Wuhan-Hu-1, complete genome	hsa-miR-6841-5p MIMAT0027584 Homo sapiens miR-6841-5p	9218	9210	08:01:01	0	-22.5	-6.6	-15.9	-45.54	-38.42	-7.12	-15.37
MN908947.3 Wuhan seafood market pneumonia virus isolate Wuhan-Hu-1, complete genome	hsa-miR-1207-5p MIMAT0005871 Homo sapiens miR-1207-5p	11237	11229	08:01:01	0	-23.08	-10.3	-12.78	-36.98	-29.27	-7.71	-15.36
MN908947.3 Wuhan seafood market pneumonia virus isolate Wuhan-Hu-1, complete genome	hsa-miR-616-3p MIMAT0004805 Homo sapiens miR-616-3p	21749	21741	08:01:01	0	-18.5	-6.1	-12.4	-38.97	-35.84	-3.13	-15.36
MN908947.3 Wuhan seafood market pneumonia virus isolate Wuhan-Hu-1, complete genome	hsa-miR-6729-5p MIMAT0027359 Homo sapiens miR-6729-5p	2676	2668	08:01:01	0	-23.4	-9.1	-14.3	-46.13	-38.09	-8.04	-15.35
MN908947.3 Wuhan seafood market pneumonia virus isolate Wuhan-Hu-1, complete genome	hsa-miR-1207-5p MIMAT0005871 Homo sapiens miR-1207-5p	24803	24797	06:00:00	0	-20.8	-11.8	-9	-46.45	-41	-5.44	-15.35
MN908947.3 Wuhan seafood market pneumonia virus isolate Wuhan-Hu-1, complete genome	hsa-miR-6790-5p MIMAT0027480 Homo sapiens miR-6790-5p	21713	21706	07:00:01	0	-21.1	-7.2	-13.9	-29.61	-23.86	-5.75	-15.34
MN908947.3 Wuhan seafood market pneumonia virus isolate Wuhan-Hu-1, complete genome	hsa-miR-6797-5p MIMAT0027494 Homo sapiens miR-6797-5p	27690	27682	08:01:01	0	-23.65	-8.1	-15.55	-42.2	-33.89	-8.3	-15.34
MN908947.3 Wuhan seafood market pneumonia virus isolate Wuhan-Hu-1, complete genome	hsa-miR-6760-5p MIMAT0027420 Homo sapiens miR-6760-5p	1915	1907	08:01:00	0	-23.1	-12.2	-10.9	-43.93	-36.16	-7.76	-15.33
MN908947.3 Wuhan seafood market pneumonia virus isolate Wuhan-Hu-1, complete genome	hsa-miR-6861-5p MIMAT0027623 Homo sapiens miR-6861-5p	15938	15931	07:00:00	0	-22.8	-11.8	-11	-37.92	-30.46	-7.46	-15.33
MN908947.3 Wuhan seafood market pneumonia virus isolate Wuhan-Hu-1, complete genome	hsa-miR-16-5p MIMAT0000069 Homo sapiens miR-16-5p	3482	3474	08:01:01	0	-25.69	-10.7	-14.99	-48.22	-37.86	-10.36	-15.32
MN908947.3 Wuhan seafood market pneumonia virus isolate Wuhan-Hu-1, complete genome	hsa-miR-5689 MIMAT0022481 Homo sapiens miR-5689	14565	14557	08:00:00	0	-21.2	-11.7	-9.5	-44.92	-39.04	-5.87	-15.32
MN908947.3 Wuhan seafood market pneumonia virus isolate Wuhan-Hu-1, complete genome	hsa-miR-6821-5p MIMAT0027542 Homo sapiens miR-6821-5p	29745	29738	07:00:01	0	-24.22	-11.2	-13.02	-41.75	-32.86	-8.89	-15.32
MN908947.3 Wuhan seafood market pneumonia virus isolate Wuhan-Hu-1, complete genome	hsa-miR-921 MIMAT0004971 Homo sapiens miR-921	9618	9611	07:00:01	0	-19.8	-6.3	-13.5	-32.89	-28.39	-4.5	-15.29
MN908947.3 Wuhan seafood market pneumonia virus isolate Wuhan-Hu-1, complete genome	hsa-miR-6721-5p MIMAT0025852 Homo sapiens miR-6721-5p	27018	27011	07:00:01	0	-20.6	-12.6	-8	-48.76	-43.45	-5.3	-15.29
MN908947.3 Wuhan seafood market pneumonia virus isolate Wuhan-Hu-1, complete genome	hsa-miR-103a-3p MIMAT0000101 Homo sapiens miR-103a-3p	28741	28733	08:00:00	0	-24	-12.9	-11.1	-44.54	-35.83	-8.7	-15.29
MN908947.3 Wuhan seafood market pneumonia virus isolate Wuhan-Hu-1, complete genome	hsa-miR-1233-5p MIMAT0022943 Homo sapiens miR-1233-5p	1916	1909	07:00:01	0	-21.82	-12.8	-9.02	-42.27	-35.73	-6.53	-15.28
MN908947.3 Wuhan seafood market pneumonia virus isolate Wuhan-Hu-1, complete genome	hsa-miR-1257 MIMAT0005908 Homo sapiens miR-1257	21661	21653	08:01:00	0	-16.74	-6.7	-10.04	-26.03	-24.57	-1.46	-15.28
MN908947.3 Wuhan seafood market pneumonia virus isolate Wuhan-Hu-1, complete genome	hsa-miR-6791-5p MIMAT0027482 Homo sapiens miR-6791-5p	15958	15951	07:00:01	0	-24.1	-12.6	-11.5	-39.45	-30.62	-8.82	-15.27
MN908947.3 Wuhan seafood market pneumonia virus isolate Wuhan-Hu-1, complete genome	hsa-miR-3907 MIMAT0018179 Homo sapiens miR-3907	755	747	08:01:01	0	-18.95	-7.4	-11.55	-55.62	-51.94	-3.68	-15.26
MN908947.3 Wuhan seafood market pneumonia virus isolate Wuhan-Hu-1, complete genome	hsa-miR-6722-3p MIMAT0025854 Homo sapiens miR-6722-3p	2674	2667	07:00:01	0	-22.96	-12.4	-10.56	-46.46	-38.77	-7.69	-15.26
MN908947.3 Wuhan seafood market pneumonia virus isolate Wuhan-Hu-1, complete genome	hsa-miR-4632-5p MIMAT0022977 Homo sapiens miR-4632-5p	5350	5343	07:00:01	0	-22	-9.8	-12.2	-44.71	-37.98	-6.73	-15.26
MN908947.3 Wuhan seafood market pneumonia virus isolate Wuhan-Hu-1, complete genome	hsa-miR-646 MIMAT0003316 Homo sapiens miR-646	12137	12129	08:01:01	0	-23.29	-5.5	-17.79	-48.9	-40.87	-8.02	-15.26
MN908947.3 Wuhan seafood market pneumonia virus isolate Wuhan-Hu-1, complete genome	hsa-miR-4449 MIMAT0018968 Homo sapiens miR-4449	22384	22376	08:01:01	0	-24.24	-10.1	-14.14	-40.89	-31.91	-8.97	-15.26
MN908947.3 Wuhan seafood market pneumonia virus isolate Wuhan-Hu-1, complete genome	hsa-miR-6796-3p MIMAT0027493 Homo sapiens miR-6796-3p	29787	29779	08:01:00	0	-22.41	-10.9	-11.51	-42.68	-35.54	-7.14	-15.26
MN908947.3 Wuhan seafood market pneumonia virus isolate Wuhan-Hu-1, complete genome	hsa-miR-6753-5p MIMAT0027406 Homo sapiens miR-6753-5p	287	280	07:00:00	0	-24.7	-12.1	-12.6	-56.76	-47.31	-9.44	-15.25
MN908947.3 Wuhan seafood market pneumonia virus isolate Wuhan-Hu-1, complete genome	hsa-miR-125a-3p MIMAT0004602 Homo sapiens miR-125a-3p	8484	8476	08:01:01	0	-17.5	-7.8	-9.7	-40.43	-38.18	-2.24	-15.25
MN908947.3 Wuhan seafood market pneumonia virus isolate Wuhan-Hu-1, complete genome	hsa-miR-6835-5p MIMAT0027570 Homo sapiens miR-6835-5p	29201	29194	07:00:01	0	-24.62	-14.5	-10.12	-56.3	-46.92	-9.37	-15.24
MN908947.3 Wuhan seafood market pneumonia virus isolate Wuhan-Hu-1, complete genome	hsa-miR-1183 MIMAT0005828 Homo sapiens miR-1183	29766	29760	06:00:00	0	-26.05	-6.3	-19.75	-47.72	-36.92	-10.8	-15.24
MN908947.3 Wuhan seafood market pneumonia virus isolate Wuhan-Hu-1, complete genome	hsa-miR-658 MIMAT0003336 Homo sapiens miR-658	21643	21635	08:01:01	0	-17.4	-10.8	-6.6	-23.28	-21.11	-2.16	-15.23
MN908947.3 Wuhan seafood market pneumonia virus isolate Wuhan-Hu-1, complete genome	hsa-miR-362-5p MIMAT0000705 Homo sapiens miR-362-5p	18184	18176	08:01:01	0	-21.5	-8	-13.5	-41.83	-35.56	-6.27	-15.22
MN908947.3 Wuhan seafood market pneumonia virus isolate Wuhan-Hu-1, complete genome	hsa-miR-6836-5p MIMAT0027574 Homo sapiens miR-6836-5p	21643	21637	06:00:00	0	-17.39	-12.1	-5.29	-23.28	-21.11	-2.16	-15.22
MN908947.3 Wuhan seafood market pneumonia virus isolate Wuhan-Hu-1, complete genome	hsa-miR-4444 MIMAT0018962 Homo sapiens miR-4444	316	308	08:01:01	0	-19.45	-7.6	-11.85	-61.78	-57.54	-4.23	-15.21
MN908947.3 Wuhan seafood market pneumonia virus isolate Wuhan-Hu-1, complete genome	hsa-miR-664b-5p MIMAT0022271 Homo sapiens miR-664b-5p	11970	11962	08:01:01	0	-20.22	-8.4	-11.82	-41.62	-36.61	-5.01	-15.2
MN908947.3 Wuhan seafood market pneumonia virus isolate Wuhan-Hu-1, complete genome	hsa-miR-6846-5p MIMAT0027592 Homo sapiens miR-6846-5p	25705	25698	07:00:01	0	-23.3	-13.2	-10.1	-44.97	-36.87	-8.09	-15.2
MN908947.3 Wuhan seafood market pneumonia virus isolate Wuhan-Hu-1, complete genome	hsa-miR-6881-5p MIMAT0027662 Homo sapiens miR-6881-5p	21639	21632	07:00:00	0	-16.51	-11	-5.51	-24.71	-23.39	-1.32	-15.18
MN908947.3 Wuhan seafood market pneumonia virus isolate Wuhan-Hu-1, complete genome	hsa-miR-638 MIMAT0003308 Homo sapiens miR-638	28727	28719	08:01:01	0	-23.96	-7.6	-16.36	-48.18	-39.41	-8.77	-15.18
MN908947.3 Wuhan seafood market pneumonia virus isolate Wuhan-Hu-1, complete genome	hsa-miR-6746-5p MIMAT0027392 Homo sapiens miR-6746-5p	1915	1907	08:00:00	0	-22.93	-13.4	-9.53	-43.93	-36.16	-7.76	-15.16
MN908947.3 Wuhan seafood market pneumonia virus isolate Wuhan-Hu-1, complete genome	hsa-miR-4728-5p MIMAT0019849 Homo sapiens miR-4728-5p	12122	12114	08:01:01	0	-24.8	-12.6	-12.2	-49.52	-39.87	-9.64	-15.15
MN908947.3 Wuhan seafood market pneumonia virus isolate Wuhan-Hu-1, complete genome	hsa-miR-4695-5p MIMAT0019788 Homo sapiens miR-4695-5p	2465	2457	08:01:01	0	-24.1	-11.8	-12.3	-40.59	-31.64	-8.95	-15.14
MN908947.3 Wuhan seafood market pneumonia virus isolate Wuhan-Hu-1, complete genome	hsa-miR-1183 MIMAT0005828 Homo sapiens miR-1183	14400	14393	07:00:00	0	-19.7	-8.4	-11.3	-44.39	-39.83	-4.55	-15.14
MN908947.3 Wuhan seafood market pneumonia virus isolate Wuhan-Hu-1, complete genome	hsa-miR-10398-3p MIMAT0041628 Homo sapiens miR-10398-3p	21779	21771	08:00:01	0	-25.8	-14.2	-11.6	-39.76	-29.11	-10.65	-15.14
MN908947.3 Wuhan seafood market pneumonia virus isolate Wuhan-Hu-1, complete genome	hsa-miR-498-5p MIMAT0002824 Homo sapiens miR-498-5p	1447	1439	08:00:00	0	-19.99	-11.5	-8.49	-44.92	-40.06	-4.85	-15.13
MN908947.3 Wuhan seafood market pneumonia virus isolate Wuhan-Hu-1, complete genome	hsa-miR-6799-3p MIMAT0027499 Homo sapiens miR-6799-3p	12035	12027	08:00:01	0	-25.2	-15.1	-10.1	-40.96	-30.89	-10.06	-15.13
MN908947.3 Wuhan seafood market pneumonia virus isolate Wuhan-Hu-1, complete genome	hsa-miR-30d-3p MIMAT0004551 Homo sapiens miR-30d-3p	16622	16615	07:00:00	0	-19.4	-6.9	-12.5	-43.44	-39.18	-4.26	-15.13
MN908947.3 Wuhan seafood market pneumonia virus isolate Wuhan-Hu-1, complete genome	hsa-miR-197-5p MIMAT0022691 Homo sapiens miR-197-5p	17136	17130	06:00:00	0	-26.2	-9.6	-16.6	-64.33	-53.26	-11.06	-15.13
MN908947.3 Wuhan seafood market pneumonia virus isolate Wuhan-Hu-1, complete genome	hsa-miR-6804-5p MIMAT0027508 Homo sapiens miR-6804-5p	858	852	06:00:00	0	-24.2	-10.4	-13.8	-53.16	-44.08	-9.07	-15.12
MN908947.3 Wuhan seafood market pneumonia virus isolate Wuhan-Hu-1, complete genome	hsa-miR-6873-5p MIMAT0027646 Homo sapiens miR-6873-5p	1097	1089	08:01:01	0	-20.4	-9.7	-10.7	-38.72	-33.44	-5.27	-15.12
MN908947.3 Wuhan seafood market pneumonia virus isolate Wuhan-Hu-1, complete genome	hsa-miR-6081 MIMAT0023706 Homo sapiens miR-6081	18702	18694	08:00:01	0	-25.4	-12.5	-12.9	-43.09	-32.81	-10.27	-15.12
MN908947.3 Wuhan seafood market pneumonia virus isolate Wuhan-Hu-1, complete genome	hsa-miR-211-3p MIMAT0022694 Homo sapiens miR-211-3p	23295	23287	08:01:00	0	-24.3	-10.3	-14	-53.18	-44	-9.17	-15.12
MN908947.3 Wuhan seafood market pneumonia virus isolate Wuhan-Hu-1, complete genome	hsa-miR-92a-2-5p MIMAT0004508 Homo sapiens miR-92a-2-5p	29842	29834	08:01:01	0	-21.3	-12.3	-9	-24.32	-18.15	-6.17	-15.12
MN908947.3 Wuhan seafood market pneumonia virus isolate Wuhan-Hu-1, complete genome	hsa-miR-6823-5p MIMAT0027546 Homo sapiens miR-6823-5p	17750	17743	07:00:00	0	-19.7	-10.3	-9.4	-42.94	-38.36	-4.58	-15.11
MN908947.3 Wuhan seafood market pneumonia virus isolate Wuhan-Hu-1, complete genome	hsa-miR-508-3p MIMAT0002880 Homo sapiens miR-508-3p	7304	7296	08:00:01	0	-25.4	-9.7	-15.7	-39.23	-28.94	-10.29	-15.1
MN908947.3 Wuhan seafood market pneumonia virus isolate Wuhan-Hu-1, complete genome	hsa-miR-6793-5p MIMAT0027486 Homo sapiens miR-6793-5p	28175	28167	08:01:01	0	-19.42	-8.3	-11.12	-38.66	-34.35	-4.31	-15.1
MN908947.3 Wuhan seafood market pneumonia virus isolate Wuhan-Hu-1, complete genome	hsa-miR-6134 MIMAT0024618 Homo sapiens miR-6134	4341	4333	08:01:01	0	-23.6	-9.1	-14.5	-46.74	-38.24	-8.5	-15.09
MN908947.3 Wuhan seafood market pneumonia virus isolate Wuhan-Hu-1, complete genome	hsa-miR-6759-3p MIMAT0027419 Homo sapiens miR-6759-3p	12341	12333	08:01:01	0	-22.1	-2.6	-19.5	-39.98	-32.97	-7	-15.09
MN908947.3 Wuhan seafood market pneumonia virus isolate Wuhan-Hu-1, complete genome	hsa-miR-6829-5p MIMAT0027558 Homo sapiens miR-6829-5p	12471	12463	08:01:00	0	-24.3	-14	-10.3	-43.93	-34.72	-9.2	-15.09
MN908947.3 Wuhan seafood market pneumonia virus isolate Wuhan-Hu-1, complete genome	hsa-miR-6852-5p MIMAT0027604 Homo sapiens miR-6852-5p	16398	16391	07:00:01	0	-21.7	-11.2	-10.5	-36.14	-29.53	-6.6	-15.09
MN908947.3 Wuhan seafood market pneumonia virus isolate Wuhan-Hu-1, complete genome	hsa-miR-1909-3p MIMAT0007883 Homo sapiens miR-1909-3p	24802	24794	08:00:01	0	-20.8	-14.9	-5.9	-46.28	-40.57	-5.7	-15.09
MN908947.3 Wuhan seafood market pneumonia virus isolate Wuhan-Hu-1, complete genome	hsa-miR-4675 MIMAT0019757 Homo sapiens miR-4675	25586	25578	08:01:01	0	-18.05	-7.1	-10.95	-42.49	-39.53	-2.95	-15.09
MN908947.3 Wuhan seafood market pneumonia virus isolate Wuhan-Hu-1, complete genome	hsa-miR-6833-5p MIMAT0027566 Homo sapiens miR-6833-5p	24386	24378	08:00:00	0	-20.3	-11.5	-8.8	-37.61	-32.39	-5.21	-15.08
MN908947.3 Wuhan seafood market pneumonia virus isolate Wuhan-Hu-1, complete genome	hsa-miR-3691-5p MIMAT0018120 Homo sapiens miR-3691-5p	23301	23293	08:01:00	0	-24.4	-9.3	-15.1	-53.42	-44.1	-9.32	-15.07
MN908947.3 Wuhan seafood market pneumonia virus isolate Wuhan-Hu-1, complete genome	hsa-miR-8052 MIMAT0030979 Homo sapiens miR-8052	11847	11839	08:01:01	0	-21.5	-9.6	-11.9	-42.98	-36.54	-6.43	-15.06
MN908947.3 Wuhan seafood market pneumonia virus isolate Wuhan-Hu-1, complete genome	hsa-miR-3154 MIMAT0015028 Homo sapiens miR-3154	25708	25700	08:00:01	0	-23.4	-10.6	-12.8	-46.67	-38.33	-8.34	-15.05
MN908947.3 Wuhan seafood market pneumonia virus isolate Wuhan-Hu-1, complete genome	hsa-miR-4458 MIMAT0018980 Homo sapiens miR-4458	9173	9165	08:00:01	0	-23	-12	-11	-41.07	-33.11	-7.95	-15.04
MN908947.3 Wuhan seafood market pneumonia virus isolate Wuhan-Hu-1, complete genome	hsa-miR-4661-5p MIMAT0019729 Homo sapiens miR-4661-5p	12851	12843	08:01:01	0	-22.3	-10	-12.3	-41.18	-33.93	-7.25	-15.04
MN908947.3 Wuhan seafood market pneumonia virus isolate Wuhan-Hu-1, complete genome	hsa-miR-6880-5p MIMAT0027660 Homo sapiens miR-6880-5p	17460	17452	08:01:00	0	-22.2	-11.6	-10.6	-43.05	-35.89	-7.15	-15.04
MN908947.3 Wuhan seafood market pneumonia virus isolate Wuhan-Hu-1, complete genome	hsa-miR-3135b MIMAT0018985 Homo sapiens miR-3135b	24802	24794	08:01:00	0	-20.75	-10.9	-9.85	-46.28	-40.57	-5.7	-15.04
MN908947.3 Wuhan seafood market pneumonia virus isolate Wuhan-Hu-1, complete genome	hsa-miR-4713-3p MIMAT0019821 Homo sapiens miR-4713-3p	4797	4789	08:01:01	0	-21.9	-8.5	-13.4	-39.44	-32.58	-6.86	-15.03
MN908947.3 Wuhan seafood market pneumonia virus isolate Wuhan-Hu-1, complete genome	hsa-miR-6769b-5p MIMAT0027620 Homo sapiens miR-6769b-5p	9171	9163	08:00:01	0	-22.8	-13.3	-9.5	-40.81	-33.04	-7.76	-15.03
MN908947.3 Wuhan seafood market pneumonia virus isolate Wuhan-Hu-1, complete genome	hsa-miR-1291 MIMAT0005881 Homo sapiens miR-1291	17852	17845	07:00:01	0	-23.5	-12	-11.5	-37.88	-29.41	-8.46	-15.03
MN908947.3 Wuhan seafood market pneumonia virus isolate Wuhan-Hu-1, complete genome	hsa-miR-4758-5p MIMAT0019903 Homo sapiens miR-4758-5p	17902	17894	08:01:01	0	-19.6	-9.5	-10.1	-41.68	-37.12	-4.56	-15.03
MN908947.3 Wuhan seafood market pneumonia virus isolate Wuhan-Hu-1, complete genome	hsa-miR-6720-5p MIMAT0027345 Homo sapiens miR-6720-5p	23525	23517	08:01:00	0	-26	-11.5	-14.5	-46.7	-35.74	-10.96	-15.03
MN908947.3 Wuhan seafood market pneumonia virus isolate Wuhan-Hu-1, complete genome	hsa-miR-6738-5p MIMAT0027377 Homo sapiens miR-6738-5p	21641	21633	08:01:01	0	-16.7	-10.3	-6.4	-24.52	-22.85	-1.67	-15.02
MN908947.3 Wuhan seafood market pneumonia virus isolate Wuhan-Hu-1, complete genome	hsa-miR-939-5p MIMAT0004982 Homo sapiens miR-939-5p	21700	21692	08:01:01	0	-23	-7.9	-15.1	-24.31	-16.34	-7.97	-15.02
MN908947.3 Wuhan seafood market pneumonia virus isolate Wuhan-Hu-1, complete genome	hsa-miR-502-5p MIMAT0002873 Homo sapiens miR-502-5p	28459	28452	07:00:00	0	-21.7	-10.7	-11	-46.63	-39.96	-6.67	-15.02
MN908947.3 Wuhan seafood market pneumonia virus isolate Wuhan-Hu-1, complete genome	hsa-miR-6741-5p MIMAT0027383 Homo sapiens miR-6741-5p	28720	28713	07:00:01	0	-22.85	-11.9	-10.95	-46.79	-38.96	-7.82	-15.02
MN908947.3 Wuhan seafood market pneumonia virus isolate Wuhan-Hu-1, complete genome	hsa-miR-6869-5p MIMAT0027638 Homo sapiens miR-6869-5p	5704	5697	07:00:01	0	-21.6	-8.6	-13	-55.53	-48.94	-6.58	-15.01
MN908947.3 Wuhan seafood market pneumonia virus isolate Wuhan-Hu-1, complete genome	hsa-miR-6760-3p MIMAT0027421 Homo sapiens miR-6760-3p	4301	4294	07:00:00	0	-24	-9.9	-14.1	-40.9	-31.9	-9	-15
MN908947.3 Wuhan seafood market pneumonia virus isolate Wuhan-Hu-1, complete genome	hsa-miR-18b-5p MIMAT0001412 Homo sapiens miR-18b-5p	9814	9806	08:00:00	0	-26.6	-11.8	-14.8	-44.97	-33.38	-11.59	-15
MN908947.3 Wuhan seafood market pneumonia virus isolate Wuhan-Hu-1, complete genome	hsa-miR-10401-5p MIMAT0041633 Homo sapiens miR-10401-5p	18116	18109	07:00:01	0	-20.3	-10.8	-9.5	-39.79	-34.49	-5.29	-15
MN908947.3 Wuhan seafood market pneumonia virus isolate Wuhan-Hu-1, complete genome	hsa-miR-3180-5p MIMAT0015057 Homo sapiens miR-3180-5p	19881	19874	07:00:01	0	-23.09	-8.7	-14.39	-42.42	-34.33	-8.08	-15
MN908947.3 Wuhan seafood market pneumonia virus isolate Wuhan-Hu-1, complete genome	hsa-miR-611 MIMAT0003279 Homo sapiens miR-611	23608	23602	06:00:00	0	-21.6	-10	-11.6	-54.76	-48.15	-6.6	-14.99
MN908947.3 Wuhan seafood market pneumonia virus isolate Wuhan-Hu-1, complete genome	hsa-miR-4769-5p MIMAT0019922 Homo sapiens miR-4769-5p	26893	26885	08:01:01	0	-22.5	-8.5	-14	-44.75	-37.25	-7.5	-14.99
MN908947.3 Wuhan seafood market pneumonia virus isolate Wuhan-Hu-1, complete genome	hsa-miR-4758-5p MIMAT0019903 Homo sapiens miR-4758-5p	18497	18490	07:00:01	0	-20.19	-8.2	-11.99	-36.34	-31.14	-5.2	-14.98
MN908947.3 Wuhan seafood market pneumonia virus isolate Wuhan-Hu-1, complete genome	hsa-miR-487a-5p MIMAT0026559 Homo sapiens miR-487a-5p	28522	28514	08:00:01	0	-19.49	-9.8	-9.69	-40.39	-35.88	-4.51	-14.97
MN908947.3 Wuhan seafood market pneumonia virus isolate Wuhan-Hu-1, complete genome	hsa-miR-1910-5p MIMAT0007884 Homo sapiens miR-1910-5p	12838	12830	08:01:01	0	-23.01	-7.7	-15.31	-41.56	-33.52	-8.04	-14.96
MN908947.3 Wuhan seafood market pneumonia virus isolate Wuhan-Hu-1, complete genome	hsa-miR-6801-5p MIMAT0027502 Homo sapiens miR-6801-5p	15722	15714	08:01:00	0	-18.3	-10.9	-7.4	-51.73	-48.39	-3.33	-14.96
MN908947.3 Wuhan seafood market pneumonia virus isolate Wuhan-Hu-1, complete genome	hsa-miR-9900 MIMAT0039320 Homo sapiens miR-9900	1407	1399	08:00:00	0	-21.06	-15	-6.06	-40.85	-34.75	-6.1	-14.95
MN908947.3 Wuhan seafood market pneumonia virus isolate Wuhan-Hu-1, complete genome	hsa-miR-494-5p MIMAT0026607 Homo sapiens miR-494-5p	12086	12078	08:00:01	0	-25.2	-13.1	-12.1	-41.08	-30.84	-10.24	-14.95
MN908947.3 Wuhan seafood market pneumonia virus isolate Wuhan-Hu-1, complete genome	hsa-miR-6772-5p MIMAT0027444 Homo sapiens miR-6772-5p	23652	23644	08:01:01	0	-26.9	-8.5	-18.4	-40.48	-28.53	-11.94	-14.95
MN908947.3 Wuhan seafood market pneumonia virus isolate Wuhan-Hu-1, complete genome	hsa-miR-877-5p MIMAT0004949 Homo sapiens miR-877-5p	23609	23601	08:01:01	0	-20.85	-10.1	-10.75	-54.76	-48.86	-5.9	-14.94
MN908947.3 Wuhan seafood market pneumonia virus isolate Wuhan-Hu-1, complete genome	hsa-miR-6890-5p MIMAT0027680 Homo sapiens miR-6890-5p	1352	1344	08:01:00	0	-23.5	-12	-11.5	-45.36	-36.8	-8.56	-14.93
MN908947.3 Wuhan seafood market pneumonia virus isolate Wuhan-Hu-1, complete genome	hsa-miR-6750-5p MIMAT0027400 Homo sapiens miR-6750-5p	4797	4789	08:01:01	0	-21.8	-5.6	-16.2	-39.44	-32.58	-6.86	-14.93
MN908947.3 Wuhan seafood market pneumonia virus isolate Wuhan-Hu-1, complete genome	hsa-miR-6511a-5p MIMAT0025478 Homo sapiens miR-6511a-5p	27810	27802	08:01:01	0	-19.6	-9.4	-10.2	-28.93	-24.27	-4.66	-14.93
MN908947.3 Wuhan seafood market pneumonia virus isolate Wuhan-Hu-1, complete genome	hsa-miR-12115 MIMAT0049009 Homo sapiens miR-12115	1543	1535	08:01:01	0	-24.4	-10.9	-13.5	-53.06	-43.57	-9.48	-14.91
MN908947.3 Wuhan seafood market pneumonia virus isolate Wuhan-Hu-1, complete genome	hsa-miR-8060 MIMAT0030987 Homo sapiens miR-8060	3615	3608	07:00:00	0	-26.5	-7.5	-19	-49.89	-38.31	-11.58	-14.91
MN908947.3 Wuhan seafood market pneumonia virus isolate Wuhan-Hu-1, complete genome	hsa-miR-296-3p MIMAT0004679 Homo sapiens miR-296-3p	10211	10205	06:00:00	0	-19.5	-8.3	-11.2	-44.03	-39.44	-4.58	-14.91
MN908947.3 Wuhan seafood market pneumonia virus isolate Wuhan-Hu-1, complete genome	hsa-miR-6839-3p MIMAT0027581 Homo sapiens miR-6839-3p	13948	13940	08:00:00	0	-20.9	-10	-10.9	-37.96	-31.97	-5.98	-14.91
MN908947.3 Wuhan seafood market pneumonia virus isolate Wuhan-Hu-1, complete genome	hsa-miR-1237-5p MIMAT0022946 Homo sapiens miR-1237-5p	25122	25114	08:01:01	0	-20.4	-13.6	-6.8	-41.19	-35.71	-5.48	-14.91
MN908947.3 Wuhan seafood market pneumonia virus isolate Wuhan-Hu-1, complete genome	hsa-miR-6715b-5p MIMAT0025842 Homo sapiens miR-6715b-5p	16370	16362	08:01:01	0	-19.2	-6.2	-13	-42.65	-38.35	-4.29	-14.9
MN908947.3 Wuhan seafood market pneumonia virus isolate Wuhan-Hu-1, complete genome	hsa-miR-6081 MIMAT0023706 Homo sapiens miR-6081	28441	28433	08:01:01	0	-28.4	-7.6	-20.8	-50.55	-37.05	-13.49	-14.9
MN908947.3 Wuhan seafood market pneumonia virus isolate Wuhan-Hu-1, complete genome	hsa-miR-6780b-5p MIMAT0027572 Homo sapiens miR-6780b-5p	29839	29831	08:01:01	0	-19.15	-10.3	-8.85	-26.72	-22.47	-4.24	-14.9
MN908947.3 Wuhan seafood market pneumonia virus isolate Wuhan-Hu-1, complete genome	hsa-miR-943 MIMAT0004986 Homo sapiens miR-943	28513	28505	08:01:01	0	-20.16	-8.6	-11.56	-41.81	-36.55	-5.26	-14.89
MN908947.3 Wuhan seafood market pneumonia virus isolate Wuhan-Hu-1, complete genome	hsa-miR-3131 MIMAT0014996 Homo sapiens miR-3131	7730	7722	08:01:01	0	-22.2	-9.2	-13	-46.77	-39.45	-7.31	-14.88
MN908947.3 Wuhan seafood market pneumonia virus isolate Wuhan-Hu-1, complete genome	hsa-miR-6727-5p MIMAT0027355 Homo sapiens miR-6727-5p	9118	9111	07:00:01	0	-22.8	-11.9	-10.9	-39.65	-31.73	-7.91	-14.88
MN908947.3 Wuhan seafood market pneumonia virus isolate Wuhan-Hu-1, complete genome	hsa-miR-6858-5p MIMAT0027616 Homo sapiens miR-6858-5p	11197	11189	08:01:01	0	-20.41	-9.8	-10.61	-39.45	-33.93	-5.52	-14.88
MN908947.3 Wuhan seafood market pneumonia virus isolate Wuhan-Hu-1, complete genome	hsa-miR-6516-5p MIMAT0030417 Homo sapiens miR-6516-5p	17912	17904	08:01:01	0	-20.1	-2.5	-17.6	-41.09	-35.87	-5.21	-14.88
MN908947.3 Wuhan seafood market pneumonia virus isolate Wuhan-Hu-1, complete genome	hsa-miR-6752-5p MIMAT0027404 Homo sapiens miR-6752-5p	18488	18480	08:01:01	0	-25.1	-11	-14.1	-37.11	-26.89	-10.22	-14.87
MN908947.3 Wuhan seafood market pneumonia virus isolate Wuhan-Hu-1, complete genome	hsa-miR-1249-5p MIMAT0032029 Homo sapiens miR-1249-5p	7825	7817	08:01:01	0	-20.92	-10.2	-10.72	-44.55	-38.49	-6.05	-14.86
MN908947.3 Wuhan seafood market pneumonia virus isolate Wuhan-Hu-1, complete genome	hsa-miR-1269a MIMAT0005923 Homo sapiens miR-1269a	11847	11840	07:00:01	0	-21.3	-8.2	-13.1	-42.98	-36.54	-6.43	-14.86
MN908947.3 Wuhan seafood market pneumonia virus isolate Wuhan-Hu-1, complete genome	hsa-miR-323a-5p MIMAT0004696 Homo sapiens miR-323a-5p	17823	17815	08:00:01	0	-24.2	-14.3	-9.9	-37.38	-28.04	-9.33	-14.86
MN908947.3 Wuhan seafood market pneumonia virus isolate Wuhan-Hu-1, complete genome	hsa-miR-4733-3p MIMAT0019858 Homo sapiens miR-4733-3p	21757	21749	08:01:01	0	-20.2	-8.3	-11.9	-39.02	-33.69	-5.33	-14.86
MN908947.3 Wuhan seafood market pneumonia virus isolate Wuhan-Hu-1, complete genome	hsa-miR-6081 MIMAT0023706 Homo sapiens miR-6081	24799	24791	08:00:00	0	-19.4	-14.9	-4.5	-46.32	-41.79	-4.53	-14.86
MN908947.3 Wuhan seafood market pneumonia virus isolate Wuhan-Hu-1, complete genome	hsa-miR-6832-5p MIMAT0027564 Homo sapiens miR-6832-5p	14397	14390	07:00:00	0	-17.9	-10.3	-7.6	-44.35	-41.31	-3.04	-14.85
MN908947.3 Wuhan seafood market pneumonia virus isolate Wuhan-Hu-1, complete genome	hsa-miR-675-5p MIMAT0004284 Homo sapiens miR-675-5p	17460	17453	07:00:01	0	-22.01	-12.1	-9.91	-43.05	-35.89	-7.15	-14.85
MN908947.3 Wuhan seafood market pneumonia virus isolate Wuhan-Hu-1, complete genome	hsa-miR-874-3p MIMAT0004911 Homo sapiens miR-874-3p	22116	22109	07:00:01	0	-22.4	-10.6	-11.8	-42.56	-35.01	-7.54	-14.85
MN908947.3 Wuhan seafood market pneumonia virus isolate Wuhan-Hu-1, complete genome	hsa-miR-1237-5p MIMAT0022946 Homo sapiens miR-1237-5p	29201	29195	06:00:00	0	-24.23	-14.5	-9.73	-56.3	-46.92	-9.37	-14.85
MN908947.3 Wuhan seafood market pneumonia virus isolate Wuhan-Hu-1, complete genome	hsa-miR-6838-3p MIMAT0027579 Homo sapiens miR-6838-3p	1405	1397	08:01:01	0	-22.5	-10.4	-12.1	-41.9	-34.25	-7.65	-14.84
MN908947.3 Wuhan seafood market pneumonia virus isolate Wuhan-Hu-1, complete genome	hsa-miR-4436b-3p MIMAT0019941 Homo sapiens miR-4436b-3p	24805	24797	08:01:00	0	-20.46	-11.8	-8.66	-46.64	-41.02	-5.61	-14.84
MN908947.3 Wuhan seafood market pneumonia virus isolate Wuhan-Hu-1, complete genome	hsa-miR-449c-5p MIMAT0010251 Homo sapiens miR-449c-5p	9450	9442	08:01:01	0	-22.6	-6.7	-15.9	-40.76	-32.99	-7.76	-14.83
MN908947.3 Wuhan seafood market pneumonia virus isolate Wuhan-Hu-1, complete genome	hsa-miR-6788-5p MIMAT0027476 Homo sapiens miR-6788-5p	21745	21737	08:01:01	0	-18.3	-6.1	-12.2	-38.33	-34.87	-3.46	-14.83
MN908947.3 Wuhan seafood market pneumonia virus isolate Wuhan-Hu-1, complete genome	hsa-miR-1910-5p MIMAT0007884 Homo sapiens miR-1910-5p	13544	13536	08:01:01	0	-24.5	-9.4	-15.1	-46.47	-36.8	-9.67	-14.82
MN908947.3 Wuhan seafood market pneumonia virus isolate Wuhan-Hu-1, complete genome	hsa-miR-1287-3p MIMAT0026738 Homo sapiens miR-1287-3p	15775	15767	08:01:00	0	-22.7	-10.7	-12	-40.05	-32.17	-7.87	-14.82
MN908947.3 Wuhan seafood market pneumonia virus isolate Wuhan-Hu-1, complete genome	hsa-miR-6861-5p MIMAT0027623 Homo sapiens miR-6861-5p	20209	20202	07:00:01	0	-20.1	-8.8	-11.3	-32.84	-27.57	-5.27	-14.82
MN908947.3 Wuhan seafood market pneumonia virus isolate Wuhan-Hu-1, complete genome	hsa-miR-4695-5p MIMAT0019788 Homo sapiens miR-4695-5p	21846	21838	08:01:01	0	-21.3	-11.7	-9.6	-44.85	-38.37	-6.48	-14.81
MN908947.3 Wuhan seafood market pneumonia virus isolate Wuhan-Hu-1, complete genome	hsa-miR-5000-5p MIMAT0021019 Homo sapiens miR-5000-5p	24193	24185	08:01:00	0	-21.5	-6.2	-15.3	-45.74	-39.05	-6.69	-14.81
MN908947.3 Wuhan seafood market pneumonia virus isolate Wuhan-Hu-1, complete genome	hsa-miR-6849-5p MIMAT0027598 Homo sapiens miR-6849-5p	185	177	08:01:01	0	-20.7	-4.4	-16.3	-58.43	-52.54	-5.89	-14.8
MN908947.3 Wuhan seafood market pneumonia virus isolate Wuhan-Hu-1, complete genome	hsa-miR-1909-3p MIMAT0007883 Homo sapiens miR-1909-3p	24772	24764	08:00:01	0	-25.5	-16.1	-9.4	-51.74	-41.05	-10.69	-14.8
MN908947.3 Wuhan seafood market pneumonia virus isolate Wuhan-Hu-1, complete genome	hsa-miR-92a-1-5p MIMAT0004507 Homo sapiens miR-92a-1-5p	25585	25577	08:01:01	0	-17.65	-5.6	-12.05	-43.5	-40.66	-2.84	-14.8
MN908947.3 Wuhan seafood market pneumonia virus isolate Wuhan-Hu-1, complete genome	hsa-miR-378c MIMAT0016847 Homo sapiens miR-378c	28515	28508	07:00:00	0	-19.57	-11.7	-7.87	-41.11	-36.34	-4.76	-14.8
MN908947.3 Wuhan seafood market pneumonia virus isolate Wuhan-Hu-1, complete genome	hsa-miR-6081 MIMAT0023706 Homo sapiens miR-6081	724	716	08:01:00	0	-28	-8.3	-19.7	-51.74	-38.54	-13.2	-14.79
MN908947.3 Wuhan seafood market pneumonia virus isolate Wuhan-Hu-1, complete genome	hsa-miR-6811-5p MIMAT0027522 Homo sapiens miR-6811-5p	12756	12749	07:00:01	0	-23.81	-9.9	-13.91	-43.71	-34.69	-9.01	-14.79
MN908947.3 Wuhan seafood market pneumonia virus isolate Wuhan-Hu-1, complete genome	hsa-miR-6812-5p MIMAT0027524 Homo sapiens miR-6812-5p	24736	24729	07:00:01	0	-26	-9.6	-16.4	-46.86	-35.65	-11.2	-14.79
MN908947.3 Wuhan seafood market pneumonia virus isolate Wuhan-Hu-1, complete genome	hsa-miR-449c-3p MIMAT0013771 Homo sapiens miR-449c-3p	25609	25601	08:00:00	0	-22.11	-10.2	-11.91	-38.38	-31.06	-7.31	-14.79
MN908947.3 Wuhan seafood market pneumonia virus isolate Wuhan-Hu-1, complete genome	hsa-miR-449c-5p MIMAT0010251 Homo sapiens miR-449c-5p	27018	27012	06:00:00	0	-20.1	-9.3	-10.8	-48.76	-43.45	-5.3	-14.79
MN908947.3 Wuhan seafood market pneumonia virus isolate Wuhan-Hu-1, complete genome	hsa-miR-3945 MIMAT0018361 Homo sapiens miR-3945	14771	14763	08:01:01	0	-20.6	-7.5	-13.1	-42.44	-36.62	-5.81	-14.78
MN908947.3 Wuhan seafood market pneumonia virus isolate Wuhan-Hu-1, complete genome	hsa-miR-5001-5p MIMAT0021021 Homo sapiens miR-5001-5p	1383	1375	08:01:01	0	-22.82	-10.9	-11.92	-39.54	-31.49	-8.04	-14.77
MN908947.3 Wuhan seafood market pneumonia virus isolate Wuhan-Hu-1, complete genome	hsa-miR-6734-5p MIMAT0027369 Homo sapiens miR-6734-5p	24724	24716	08:00:01	0	-25.1	-12.4	-12.7	-45.82	-35.5	-10.32	-14.77
MN908947.3 Wuhan seafood market pneumonia virus isolate Wuhan-Hu-1, complete genome	hsa-miR-4330 MIMAT0016924 Homo sapiens miR-4330	12323	12315	08:00:00	0	-20.5	-12.1	-8.4	-42.93	-37.2	-5.73	-14.76
MN908947.3 Wuhan seafood market pneumonia virus isolate Wuhan-Hu-1, complete genome	hsa-miR-4763-3p MIMAT0019913 Homo sapiens miR-4763-3p	17446	17439	07:00:01	0	-27.4	-12.1	-15.3	-41.76	-29.12	-12.63	-14.76
MN908947.3 Wuhan seafood market pneumonia virus isolate Wuhan-Hu-1, complete genome	hsa-miR-6833-5p MIMAT0027566 Homo sapiens miR-6833-5p	21662	21654	08:00:01	0	-16.54	-8.3	-8.24	-25.88	-24.1	-1.77	-14.76
MN908947.3 Wuhan seafood market pneumonia virus isolate Wuhan-Hu-1, complete genome	hsa-miR-555 MIMAT0003219 Homo sapiens miR-555	8821	8813	08:00:01	0	-19.95	-14.3	-5.65	-53.71	-48.51	-5.19	-14.75
MN908947.3 Wuhan seafood market pneumonia virus isolate Wuhan-Hu-1, complete genome	hsa-miR-3714 MIMAT0018165 Homo sapiens miR-3714	11779	11771	08:01:00	0	-20.35	-6.6	-13.75	-46.64	-41.05	-5.59	-14.75
MN908947.3 Wuhan seafood market pneumonia virus isolate Wuhan-Hu-1, complete genome	hsa-miR-7114-5p MIMAT0028125 Homo sapiens miR-7114-5p	17791	17784	07:00:01	0	-17.7	-8.4	-9.3	-39.09	-36.15	-2.94	-14.75
MN908947.3 Wuhan seafood market pneumonia virus isolate Wuhan-Hu-1, complete genome	hsa-miR-6076 MIMAT0023701 Homo sapiens miR-6076	10053	10045	08:01:01	0	-20.9	-7.2	-13.7	-45.21	-39.06	-6.15	-14.74
MN908947.3 Wuhan seafood market pneumonia virus isolate Wuhan-Hu-1, complete genome	hsa-miR-28-3p MIMAT0004502 Homo sapiens miR-28-3p	20665	20657	08:00:00	0	-17.7	-7.9	-9.8	-40.22	-37.27	-2.95	-14.74
MN908947.3 Wuhan seafood market pneumonia virus isolate Wuhan-Hu-1, complete genome	hsa-miR-1272 MIMAT0005925 Homo sapiens miR-1272	12126	12120	06:00:00	0	-20.5	-5.3	-15.2	-48.11	-42.34	-5.76	-14.73
MN908947.3 Wuhan seafood market pneumonia virus isolate Wuhan-Hu-1, complete genome	hsa-miR-6778-5p MIMAT0027456 Homo sapiens miR-6778-5p	23458	23451	07:00:01	0	-20.54	-10.4	-10.14	-40.54	-34.74	-5.8	-14.73
MN908947.3 Wuhan seafood market pneumonia virus isolate Wuhan-Hu-1, complete genome	hsa-miR-1202 MIMAT0005865 Homo sapiens miR-1202	3723	3715	08:00:01	0	-21.9	-12.7	-9.2	-44.09	-36.92	-7.17	-14.72
MN908947.3 Wuhan seafood market pneumonia virus isolate Wuhan-Hu-1, complete genome	hsa-miR-574-5p MIMAT0004795 Homo sapiens miR-574-5p	2404	2396	08:00:01	0	-20.2	-12.5	-7.7	-45.65	-40.17	-5.48	-14.71
MN908947.3 Wuhan seafood market pneumonia virus isolate Wuhan-Hu-1, complete genome	hsa-miR-1909-3p MIMAT0007883 Homo sapiens miR-1909-3p	17751	17745	06:00:00	0	-19.3	-11.6	-7.7	-43.75	-39.17	-4.58	-14.71
MN908947.3 Wuhan seafood market pneumonia virus isolate Wuhan-Hu-1, complete genome	hsa-miR-6812-5p MIMAT0027524 Homo sapiens miR-6812-5p	20651	20643	08:01:01	0	-19.44	-8.7	-10.74	-42.83	-38.1	-4.72	-14.71
MN908947.3 Wuhan seafood market pneumonia virus isolate Wuhan-Hu-1, complete genome	hsa-miR-1908-3p MIMAT0026916 Homo sapiens miR-1908-3p	1492	1484	08:01:01	0	-24.5	-10.4	-14.1	-51.77	-41.98	-9.79	-14.7
MN908947.3 Wuhan seafood market pneumonia virus isolate Wuhan-Hu-1, complete genome	hsa-miR-8052 MIMAT0030979 Homo sapiens miR-8052	26457	26449	08:01:01	0	-23.33	-8.2	-15.13	-37.72	-29.1	-8.62	-14.7
MN908947.3 Wuhan seafood market pneumonia virus isolate Wuhan-Hu-1, complete genome	hsa-miR-6748-5p MIMAT0027396 Homo sapiens miR-6748-5p	11761	11753	08:01:00	0	-23	-12.7	-10.3	-49.03	-40.73	-8.3	-14.69
MN908947.3 Wuhan seafood market pneumonia virus isolate Wuhan-Hu-1, complete genome	hsa-miR-3650 MIMAT0018070 Homo sapiens miR-3650	14324	14316	08:00:01	0	-19.6	-12.4	-7.2	-41.17	-36.27	-4.9	-14.69
MN908947.3 Wuhan seafood market pneumonia virus isolate Wuhan-Hu-1, complete genome	hsa-miR-6828-5p MIMAT0027556 Homo sapiens miR-6828-5p	21845	21837	08:00:00	0	-21.4	-12.9	-8.5	-45.32	-38.61	-6.7	-14.69
MN908947.3 Wuhan seafood market pneumonia virus isolate Wuhan-Hu-1, complete genome	hsa-miR-6889-5p MIMAT0027678 Homo sapiens miR-6889-5p	28641	28633	08:01:01	0	-29.4	-11.1	-18.3	-49.29	-34.59	-14.7	-14.69
MN908947.3 Wuhan seafood market pneumonia virus isolate Wuhan-Hu-1, complete genome	hsa-miR-339-3p MIMAT0004702 Homo sapiens miR-339-3p	9134	9126	08:01:01	0	-22.88	-6.4	-16.48	-41.1	-32.9	-8.19	-14.68
MN908947.3 Wuhan seafood market pneumonia virus isolate Wuhan-Hu-1, complete genome	hsa-miR-760 MIMAT0004957 Homo sapiens miR-760	15942	15934	08:01:00	0	-22.5	-10	-12.5	-37.96	-30.15	-7.81	-14.68
MN908947.3 Wuhan seafood market pneumonia virus isolate Wuhan-Hu-1, complete genome	hsa-miR-3619-5p MIMAT0017999 Homo sapiens miR-3619-5p	18720	18712	08:00:01	0	-25.7	-13.4	-12.3	-45.26	-34.25	-11.01	-14.68
MN908947.3 Wuhan seafood market pneumonia virus isolate Wuhan-Hu-1, complete genome	hsa-miR-654-3p MIMAT0004814 Homo sapiens miR-654-3p	20019	20011	08:01:01	0	-25.4	-7.3	-18.1	-41.81	-31.09	-10.71	-14.68
MN908947.3 Wuhan seafood market pneumonia virus isolate Wuhan-Hu-1, complete genome	hsa-miR-1299 MIMAT0005887 Homo sapiens miR-1299	21695	21688	07:00:01	0	-19.9	-6.5	-13.4	-25.38	-20.17	-5.21	-14.68
MN908947.3 Wuhan seafood market pneumonia virus isolate Wuhan-Hu-1, complete genome	hsa-miR-8074 MIMAT0031001 Homo sapiens miR-8074	23705	23697	08:00:01	0	-17.6	-9.9	-7.7	-38.18	-35.26	-2.91	-14.68
MN908947.3 Wuhan seafood market pneumonia virus isolate Wuhan-Hu-1, complete genome	hsa-miR-92a-2-5p MIMAT0004508 Homo sapiens miR-92a-2-5p	29368	29360	08:00:01	0	-21.3	-14.6	-6.7	-35.24	-28.61	-6.62	-14.67
MN908947.3 Wuhan seafood market pneumonia virus isolate Wuhan-Hu-1, complete genome	hsa-miR-514b-5p MIMAT0015087 Homo sapiens miR-514b-5p	864	856	08:01:00	0	-26.4	-8.6	-17.8	-51.82	-40.08	-11.74	-14.65
MN908947.3 Wuhan seafood market pneumonia virus isolate Wuhan-Hu-1, complete genome	hsa-miR-6816-5p MIMAT0027532 Homo sapiens miR-6816-5p	17460	17452	08:01:01	0	-21.81	-10.7	-11.11	-43.05	-35.89	-7.15	-14.65
MN908947.3 Wuhan seafood market pneumonia virus isolate Wuhan-Hu-1, complete genome	hsa-miR-7114-5p MIMAT0028125 Homo sapiens miR-7114-5p	24387	24380	07:00:00	0	-19.9	-10.6	-9.3	-37.45	-32.2	-5.24	-14.65
MN908947.3 Wuhan seafood market pneumonia virus isolate Wuhan-Hu-1, complete genome	hsa-miR-7844-5p MIMAT0030419 Homo sapiens miR-7844-5p	5191	5183	08:00:00	0	-23.4	-8.6	-14.8	-47.04	-38.28	-8.75	-14.64
MN908947.3 Wuhan seafood market pneumonia virus isolate Wuhan-Hu-1, complete genome	hsa-miR-675-5p MIMAT0004284 Homo sapiens miR-675-5p	1919	1912	07:00:01	0	-19.1	-11.2	-7.9	-42.47	-38.01	-4.46	-14.63
MN908947.3 Wuhan seafood market pneumonia virus isolate Wuhan-Hu-1, complete genome	hsa-miR-7851-3p MIMAT0030426 Homo sapiens miR-7851-3p	10001	9994	07:00:01	0	-23.3	-9	-14.3	-40.1	-31.43	-8.66	-14.63
MN908947.3 Wuhan seafood market pneumonia virus isolate Wuhan-Hu-1, complete genome	hsa-miR-2467-5p MIMAT0019952 Homo sapiens miR-2467-5p	15345	15337	08:01:01	0	-22.69	-4.19	-18.5	-43.95	-35.9	-8.05	-14.63
MN908947.3 Wuhan seafood market pneumonia virus isolate Wuhan-Hu-1, complete genome	hsa-miR-4716-3p MIMAT0019827 Homo sapiens miR-4716-3p	21641	21633	08:01:00	0	-16.3	-9.5	-6.8	-24.52	-22.85	-1.67	-14.62
MN908947.3 Wuhan seafood market pneumonia virus isolate Wuhan-Hu-1, complete genome	hsa-miR-6831-5p MIMAT0027562 Homo sapiens miR-6831-5p	25716	25708	08:00:01	0	-21.4	-8.6	-12.8	-44.75	-37.97	-6.77	-14.62
MN908947.3 Wuhan seafood market pneumonia virus isolate Wuhan-Hu-1, complete genome	hsa-miR-12127 MIMAT0049021 Homo sapiens miR-12127	10813	10805	08:00:01	0	-22	-10.6	-11.4	-34.09	-26.71	-7.38	-14.61
MN908947.3 Wuhan seafood market pneumonia virus isolate Wuhan-Hu-1, complete genome	hsa-miR-1269b MIMAT0019059 Homo sapiens miR-1269b	12704	12696	08:01:01	0	-21.7	-9.4	-12.3	-45.69	-38.61	-7.08	-14.61
MN908947.3 Wuhan seafood market pneumonia virus isolate Wuhan-Hu-1, complete genome	hsa-miR-6068 MIMAT0023693 Homo sapiens miR-6068	17791	17783	08:01:01	0	-17.56	-6.3	-11.26	-39.09	-36.15	-2.94	-14.61
MN908947.3 Wuhan seafood market pneumonia virus isolate Wuhan-Hu-1, complete genome	hsa-miR-199a-3p MIMAT0000232 Homo sapiens miR-199a-3p	26376	26369	07:00:01	0	-22.5	-8.8	-13.7	-37.09	-29.2	-7.88	-14.61
MN908947.3 Wuhan seafood market pneumonia virus isolate Wuhan-Hu-1, complete genome	hsa-miR-199b-3p MIMAT0004563 Homo sapiens miR-199b-3p	26376	26369	07:00:01	0	-22.5	-8.8	-13.7	-37.09	-29.2	-7.88	-14.61
MN908947.3 Wuhan seafood market pneumonia virus isolate Wuhan-Hu-1, complete genome	hsa-miR-6071 MIMAT0023696 Homo sapiens miR-6071	538	530	08:00:01	0	-25.2	-12	-13.2	-51.61	-41.02	-10.59	-14.6
MN908947.3 Wuhan seafood market pneumonia virus isolate Wuhan-Hu-1, complete genome	hsa-miR-8085 MIMAT0031012 Homo sapiens miR-8085	12121	12113	08:01:01	0	-23.8	-7.9	-15.9	-49.33	-40.13	-9.19	-14.6
MN908947.3 Wuhan seafood market pneumonia virus isolate Wuhan-Hu-1, complete genome	hsa-miR-4642 MIMAT0019702 Homo sapiens miR-4642	15497	15490	07:00:00	0	-25.22	-10.6	-14.62	-48.19	-37.57	-10.61	-14.6
MN908947.3 Wuhan seafood market pneumonia virus isolate Wuhan-Hu-1, complete genome	hsa-miR-3665 MIMAT0018087 Homo sapiens miR-3665	17457	17451	06:00:00	0	-25.3	-10.9	-14.4	-44.85	-34.16	-10.69	-14.6
MN908947.3 Wuhan seafood market pneumonia virus isolate Wuhan-Hu-1, complete genome	hsa-miR-3679-5p MIMAT0018104 Homo sapiens miR-3679-5p	2489	2482	07:00:01	0	-17.85	-7	-10.85	-41.19	-37.93	-3.25	-14.59
MN908947.3 Wuhan seafood market pneumonia virus isolate Wuhan-Hu-1, complete genome	hsa-miR-194-3p MIMAT0004671 Homo sapiens miR-194-3p	8825	8818	07:00:01	0	-20.25	-10.1	-10.15	-56.49	-50.83	-5.65	-14.59
MN908947.3 Wuhan seafood market pneumonia virus isolate Wuhan-Hu-1, complete genome	hsa-miR-507 MIMAT0002879 Homo sapiens miR-507	24481	24473	08:01:00	0	-21.7	-10.2	-11.5	-45.22	-38.11	-7.1	-14.59
MN908947.3 Wuhan seafood market pneumonia virus isolate Wuhan-Hu-1, complete genome	hsa-miR-4722-5p MIMAT0019836 Homo sapiens miR-4722-5p	24802	24795	07:00:00	0	-20.3	-12.1	-8.2	-46.28	-40.57	-5.7	-14.59
MN908947.3 Wuhan seafood market pneumonia virus isolate Wuhan-Hu-1, complete genome	hsa-miR-107 MIMAT0000104 Homo sapiens miR-107	28741	28733	08:00:00	0	-23.3	-12.9	-10.4	-44.54	-35.83	-8.7	-14.59
MN908947.3 Wuhan seafood market pneumonia virus isolate Wuhan-Hu-1, complete genome	hsa-miR-4433a-3p MIMAT0018949 Homo sapiens miR-4433a-3p	17904	17896	08:00:01	0	-21.12	-10.6	-10.52	-42.31	-35.76	-6.54	-14.57
MN908947.3 Wuhan seafood market pneumonia virus isolate Wuhan-Hu-1, complete genome	hsa-miR-3134 MIMAT0015000 Homo sapiens miR-3134	23992	23985	07:00:00	0	-15.25	-10	-5.25	-41.12	-40.44	-0.67	-14.57
MN908947.3 Wuhan seafood market pneumonia virus isolate Wuhan-Hu-1, complete genome	hsa-miR-7108-5p MIMAT0028113 Homo sapiens miR-7108-5p	6543	6536	07:00:00	0	-21.41	-12.5	-8.91	-36.27	-29.43	-6.84	-14.56
MN908947.3 Wuhan seafood market pneumonia virus isolate Wuhan-Hu-1, complete genome	hsa-miR-7114-5p MIMAT0028125 Homo sapiens miR-7114-5p	14399	14391	08:00:01	0	-18.49	-10.6	-7.89	-44.33	-40.41	-3.92	-14.56
MN908947.3 Wuhan seafood market pneumonia virus isolate Wuhan-Hu-1, complete genome	hsa-miR-6806-5p MIMAT0027512 Homo sapiens miR-6806-5p	23684	23677	07:00:01	0	-20	-8.8	-11.2	-34.02	-28.58	-5.43	-14.56
MN908947.3 Wuhan seafood market pneumonia virus isolate Wuhan-Hu-1, complete genome	hsa-miR-3194-3p MIMAT0019218 Homo sapiens miR-3194-3p	29832	29824	08:01:01	0	-19.04	-8.7	-10.34	-28.92	-24.45	-4.47	-14.56
MN908947.3 Wuhan seafood market pneumonia virus isolate Wuhan-Hu-1, complete genome	hsa-miR-219a-1-3p MIMAT0004567 Homo sapiens miR-219a-1-3p	21635	21627	08:01:01	0	-15.9	-6	-9.9	-25.3	-23.95	-1.34	-14.55
MN908947.3 Wuhan seafood market pneumonia virus isolate Wuhan-Hu-1, complete genome	hsa-miR-12119 MIMAT0049013 Homo sapiens miR-12119	28339	28331	08:00:00	0	-28.3	-13.9	-14.4	-49.19	-35.45	-13.74	-14.55
MN908947.3 Wuhan seafood market pneumonia virus isolate Wuhan-Hu-1, complete genome	hsa-miR-6728-5p MIMAT0027357 Homo sapiens miR-6728-5p	29839	29831	08:01:01	0	-18.8	-9.9	-8.9	-26.72	-22.47	-4.24	-14.55
MN908947.3 Wuhan seafood market pneumonia virus isolate Wuhan-Hu-1, complete genome	hsa-miR-5047 MIMAT0020541 Homo sapiens miR-5047	10049	10041	08:01:01	0	-21	-10	-11	-44.41	-37.95	-6.45	-14.54
MN908947.3 Wuhan seafood market pneumonia virus isolate Wuhan-Hu-1, complete genome	hsa-miR-6759-5p MIMAT0027418 Homo sapiens miR-6759-5p	19981	19973	08:01:01	0	-24.8	-9.3	-15.5	-42	-31.75	-10.25	-14.54
MN908947.3 Wuhan seafood market pneumonia virus isolate Wuhan-Hu-1, complete genome	hsa-miR-4499 MIMAT0019035 Homo sapiens miR-4499	24728	24720	08:01:00	0	-24.4	-11.1	-13.3	-45.15	-35.29	-9.85	-14.54
MN908947.3 Wuhan seafood market pneumonia virus isolate Wuhan-Hu-1, complete genome	hsa-miR-656-5p MIMAT0026627 Homo sapiens miR-656-5p	25605	25598	07:00:01	0	-22.05	-10.4	-11.65	-38.2	-30.7	-7.5	-14.54
MN908947.3 Wuhan seafood market pneumonia virus isolate Wuhan-Hu-1, complete genome	hsa-miR-4433b-3p MIMAT0030414 Homo sapiens miR-4433b-3p	1922	1915	07:00:01	0	-20.6	-7.9	-12.7	-42.5	-36.44	-6.06	-14.53
MN908947.3 Wuhan seafood market pneumonia virus isolate Wuhan-Hu-1, complete genome	hsa-miR-4651 MIMAT0019715 Homo sapiens miR-4651	11760	11752	08:01:00	0	-22.7	-15.1	-7.6	-46.68	-38.52	-8.16	-14.53
MN908947.3 Wuhan seafood market pneumonia virus isolate Wuhan-Hu-1, complete genome	hsa-miR-197-5p MIMAT0022691 Homo sapiens miR-197-5p	21603	21595	08:01:01	0	-21.1	-7.7	-13.4	-30.26	-23.69	-6.56	-14.53
MN908947.3 Wuhan seafood market pneumonia virus isolate Wuhan-Hu-1, complete genome	hsa-miR-520e-5p MIMAT0037324 Homo sapiens miR-520e-5p	1924	1918	06:00:00	0	-20.49	-6.2	-14.29	-43.33	-37.37	-5.96	-14.52
MN908947.3 Wuhan seafood market pneumonia virus isolate Wuhan-Hu-1, complete genome	hsa-miR-6858-3p MIMAT0027617 Homo sapiens miR-6858-3p	5382	5374	08:01:01	0	-27.2	-13.1	-14.1	-52.81	-40.14	-12.67	-14.52
MN908947.3 Wuhan seafood market pneumonia virus isolate Wuhan-Hu-1, complete genome	hsa-miR-3138 MIMAT0015006 Homo sapiens miR-3138	12028	12020	08:01:01	0	-22.3	-5.9	-16.4	-44.85	-37.07	-7.77	-14.52
MN908947.3 Wuhan seafood market pneumonia virus isolate Wuhan-Hu-1, complete genome	hsa-miR-6090 MIMAT0023715 Homo sapiens miR-6090	15361	15353	08:01:01	0	-22.1	-9.9	-12.2	-43.6	-36.02	-7.57	-14.52
MN908947.3 Wuhan seafood market pneumonia virus isolate Wuhan-Hu-1, complete genome	hsa-miR-4654 MIMAT0019720 Homo sapiens miR-4654	15498	15490	08:01:00	0	-25.1	-9.7	-15.4	-48.06	-37.49	-10.57	-14.52
MN908947.3 Wuhan seafood market pneumonia virus isolate Wuhan-Hu-1, complete genome	hsa-miR-5572 MIMAT0022260 Homo sapiens miR-5572	19047	19040	07:00:01	0	-20.72	-9.2	-11.52	-43.85	-37.66	-6.19	-14.52
MN908947.3 Wuhan seafood market pneumonia virus isolate Wuhan-Hu-1, complete genome	hsa-miR-3978 MIMAT0019363 Homo sapiens miR-3978	14664	14656	08:00:01	0	-16.71	-8.6	-8.11	-40.28	-38.08	-2.19	-14.51
MN908947.3 Wuhan seafood market pneumonia virus isolate Wuhan-Hu-1, complete genome	hsa-miR-6757-5p MIMAT0027414 Homo sapiens miR-6757-5p	18208	18201	07:00:01	0	-23.25	-7.6	-15.65	-40.87	-32.13	-8.73	-14.51
MN908947.3 Wuhan seafood market pneumonia virus isolate Wuhan-Hu-1, complete genome	hsa-miR-6793-5p MIMAT0027486 Homo sapiens miR-6793-5p	21632	21624	08:01:01	0	-20.2	-7.6	-12.6	-27.47	-21.79	-5.68	-14.51
MN908947.3 Wuhan seafood market pneumonia virus isolate Wuhan-Hu-1, complete genome	hsa-miR-3188 MIMAT0015070 Homo sapiens miR-3188	6041	6034	07:00:01	0	-21.2	-9.3	-11.9	-34.48	-27.78	-6.69	-14.5
MN908947.3 Wuhan seafood market pneumonia virus isolate Wuhan-Hu-1, complete genome	hsa-miR-6803-5p MIMAT0027506 Homo sapiens miR-6803-5p	23709	23701	08:01:01	0	-17.71	-7.3	-10.41	-37.46	-34.26	-3.2	-14.5
MN908947.3 Wuhan seafood market pneumonia virus isolate Wuhan-Hu-1, complete genome	hsa-miR-4466 MIMAT0018993 Homo sapiens miR-4466	1919	1911	08:00:01	0	-18.96	-14.7	-4.26	-42.47	-38.01	-4.46	-14.49
MN908947.3 Wuhan seafood market pneumonia virus isolate Wuhan-Hu-1, complete genome	hsa-miR-4658 MIMAT0019725 Homo sapiens miR-4658	2405	2397	08:00:01	0	-18.5	-11.2	-7.3	-45.65	-41.64	-4	-14.49
MN908947.3 Wuhan seafood market pneumonia virus isolate Wuhan-Hu-1, complete genome	hsa-miR-3650 MIMAT0018070 Homo sapiens miR-3650	12925	12917	08:00:00	0	-24	-13.8	-10.2	-43	-33.49	-9.5	-14.49
MN908947.3 Wuhan seafood market pneumonia virus isolate Wuhan-Hu-1, complete genome	hsa-miR-1183 MIMAT0005828 Homo sapiens miR-1183	23651	23643	08:01:00	0	-26.1	-7	-19.1	-40.51	-28.91	-11.6	-14.49
MN908947.3 Wuhan seafood market pneumonia virus isolate Wuhan-Hu-1, complete genome	hsa-miR-8060 MIMAT0030987 Homo sapiens miR-8060	25817	25810	07:00:01	0	-20.6	-5.8	-14.8	-50.97	-44.86	-6.1	-14.49
MN908947.3 Wuhan seafood market pneumonia virus isolate Wuhan-Hu-1, complete genome	hsa-miR-1471 MIMAT0007349 Homo sapiens miR-1471	29747	29739	08:01:00	0	-23.5	-13.1	-10.4	-41.73	-32.72	-9	-14.49
MN908947.3 Wuhan seafood market pneumonia virus isolate Wuhan-Hu-1, complete genome	hsa-miR-588 MIMAT0003255 Homo sapiens miR-588	10758	10750	08:00:01	0	-20.7	-12.4	-8.3	-37.08	-30.86	-6.21	-14.48
MN908947.3 Wuhan seafood market pneumonia virus isolate Wuhan-Hu-1, complete genome	hsa-miR-6718-5p MIMAT0025849 Homo sapiens miR-6718-5p	11204	11196	08:01:01	0	-20.85	-6.8	-14.05	-42.21	-35.84	-6.36	-14.48
MN908947.3 Wuhan seafood market pneumonia virus isolate Wuhan-Hu-1, complete genome	hsa-miR-6797-5p MIMAT0027494 Homo sapiens miR-6797-5p	12120	12112	08:00:01	0	-22.9	-11.7	-11.2	-49.03	-40.62	-8.41	-14.48
MN908947.3 Wuhan seafood market pneumonia virus isolate Wuhan-Hu-1, complete genome	hsa-miR-3622b-5p MIMAT0018005 Homo sapiens miR-3622b-5p	21764	21757	07:00:01	0	-20	-10.5	-9.5	-41.47	-35.96	-5.51	-14.48
MN908947.3 Wuhan seafood market pneumonia virus isolate Wuhan-Hu-1, complete genome	hsa-miR-431-3p MIMAT0004757 Homo sapiens miR-431-3p	28522	28514	08:01:01	0	-19	-10.9	-8.1	-40.39	-35.88	-4.51	-14.48
MN908947.3 Wuhan seafood market pneumonia virus isolate Wuhan-Hu-1, complete genome	hsa-miR-1178-5p MIMAT0022940 Homo sapiens miR-1178-5p	14575	14567	08:00:00	0	-23.4	-13.9	-9.5	-50.56	-41.63	-8.92	-14.47
MN908947.3 Wuhan seafood market pneumonia virus isolate Wuhan-Hu-1, complete genome	hsa-miR-6873-5p MIMAT0027646 Homo sapiens miR-6873-5p	27818	27810	08:01:01	0	-20.7	-5.8	-14.9	-29.6	-23.38	-6.22	-14.47
MN908947.3 Wuhan seafood market pneumonia virus isolate Wuhan-Hu-1, complete genome	hsa-miR-6752-5p MIMAT0027404 Homo sapiens miR-6752-5p	9170	9162	08:01:01	0	-22.19	-8.4	-13.79	-40.49	-32.76	-7.72	-14.46
MN908947.3 Wuhan seafood market pneumonia virus isolate Wuhan-Hu-1, complete genome	hsa-miR-6754-5p MIMAT0027408 Homo sapiens miR-6754-5p	15719	15712	07:00:01	0	-17.7	-9.6	-8.1	-52.64	-49.4	-3.23	-14.46
MN908947.3 Wuhan seafood market pneumonia virus isolate Wuhan-Hu-1, complete genome	hsa-miR-574-5p MIMAT0004795 Homo sapiens miR-574-5p	18120	18112	08:01:01	0	-20.7	-7.7	-13	-39.72	-33.49	-6.23	-14.46
MN908947.3 Wuhan seafood market pneumonia virus isolate Wuhan-Hu-1, complete genome	hsa-miR-7156-5p MIMAT0028222 Homo sapiens miR-7156-5p	12327	12319	08:00:01	0	-20.16	-10.1	-10.06	-42.35	-36.64	-5.71	-14.44
MN908947.3 Wuhan seafood market pneumonia virus isolate Wuhan-Hu-1, complete genome	hsa-miR-6820-5p MIMAT0027540 Homo sapiens miR-6820-5p	24150	24142	08:01:01	0	-21.3	-8.6	-12.7	-45.38	-38.52	-6.85	-14.44
MN908947.3 Wuhan seafood market pneumonia virus isolate Wuhan-Hu-1, complete genome	hsa-miR-6511b-5p MIMAT0025847 Homo sapiens miR-6511b-5p	24754	24746	08:01:01	0	-25.2	-5.3	-19.9	-46.3	-35.54	-10.75	-14.44
MN908947.3 Wuhan seafood market pneumonia virus isolate Wuhan-Hu-1, complete genome	hsa-miR-6769a-5p MIMAT0027438 Homo sapiens miR-6769a-5p	9171	9164	07:00:01	0	-22.2	-11.4	-10.8	-40.81	-33.04	-7.76	-14.43
MN908947.3 Wuhan seafood market pneumonia virus isolate Wuhan-Hu-1, complete genome	hsa-miR-3940-5p MIMAT0019229 Homo sapiens miR-3940-5p	11760	11752	08:01:00	0	-22.6	-9.5	-13.1	-46.68	-38.52	-8.16	-14.43
MN908947.3 Wuhan seafood market pneumonia virus isolate Wuhan-Hu-1, complete genome	hsa-miR-2467-5p MIMAT0019952 Homo sapiens miR-2467-5p	14207	14199	08:01:01	0	-26.1	-8.4	-17.7	-43.16	-31.5	-11.66	-14.43
MN908947.3 Wuhan seafood market pneumonia virus isolate Wuhan-Hu-1, complete genome	hsa-miR-1202 MIMAT0005865 Homo sapiens miR-1202	24204	24196	08:01:01	0	-24.7	-8	-16.7	-47.44	-37.18	-10.26	-14.43
MN908947.3 Wuhan seafood market pneumonia virus isolate Wuhan-Hu-1, complete genome	hsa-miR-6835-5p MIMAT0027570 Homo sapiens miR-6835-5p	858	850	08:00:01	0	-23.5	-13.1	-10.4	-53.16	-44.08	-9.07	-14.42
MN908947.3 Wuhan seafood market pneumonia virus isolate Wuhan-Hu-1, complete genome	hsa-miR-503-5p MIMAT0002874 Homo sapiens miR-503-5p	26378	26370	08:01:01	0	-21.3	-12.3	-9	-36.78	-29.91	-6.87	-14.42
MN908947.3 Wuhan seafood market pneumonia virus isolate Wuhan-Hu-1, complete genome	hsa-miR-6756-5p MIMAT0027412 Homo sapiens miR-6756-5p	1920	1912	08:01:01	0	-17.86	-10.2	-7.66	-42.28	-38.84	-3.44	-14.41
MN908947.3 Wuhan seafood market pneumonia virus isolate Wuhan-Hu-1, complete genome	hsa-miR-8055 MIMAT0030982 Homo sapiens miR-8055	2642	2634	08:00:01	0	-23	-9.9	-13.1	-41.91	-33.32	-8.58	-14.41
MN908947.3 Wuhan seafood market pneumonia virus isolate Wuhan-Hu-1, complete genome	hsa-miR-3926 MIMAT0018201 Homo sapiens miR-3926	11652	11645	07:00:00	0	-18.1	-11	-7.1	-32.9	-29.22	-3.68	-14.41
MN908947.3 Wuhan seafood market pneumonia virus isolate Wuhan-Hu-1, complete genome	hsa-miR-4695-5p MIMAT0019788 Homo sapiens miR-4695-5p	11656	11649	07:00:01	0	-18.1	-9.7	-8.4	-35.26	-31.58	-3.68	-14.41
MN908947.3 Wuhan seafood market pneumonia virus isolate Wuhan-Hu-1, complete genome	hsa-miR-449c-5p MIMAT0010251 Homo sapiens miR-449c-5p	17329	17321	08:00:01	0	-21.1	-11.3	-9.8	-47.12	-40.44	-6.68	-14.41
MN908947.3 Wuhan seafood market pneumonia virus isolate Wuhan-Hu-1, complete genome	hsa-miR-6874-5p MIMAT0027648 Homo sapiens miR-6874-5p	23990	23982	08:01:00	0	-15.51	-7.2	-8.31	-37.8	-36.71	-1.09	-14.41
MN908947.3 Wuhan seafood market pneumonia virus isolate Wuhan-Hu-1, complete genome	hsa-miR-1266-5p MIMAT0005920 Homo sapiens miR-1266-5p	848	840	08:01:00	0	-24.9	-12.7	-12.2	-58.52	-48.02	-10.49	-14.4
MN908947.3 Wuhan seafood market pneumonia virus isolate Wuhan-Hu-1, complete genome	hsa-miR-6831-5p MIMAT0027562 Homo sapiens miR-6831-5p	3790	3783	07:00:01	0	-19	-7	-12	-43.52	-38.92	-4.59	-14.4
MN908947.3 Wuhan seafood market pneumonia virus isolate Wuhan-Hu-1, complete genome	hsa-miR-30c-1-3p MIMAT0004674 Homo sapiens miR-30c-1-3p	22454	22446	08:00:01	0	-24.6	-11	-13.6	-38.55	-28.35	-10.19	-14.4
MN908947.3 Wuhan seafood market pneumonia virus isolate Wuhan-Hu-1, complete genome	hsa-miR-3675-5p MIMAT0018098 Homo sapiens miR-3675-5p	2475	2467	08:01:00	0	-21.2	-14	-7.2	-41.25	-34.44	-6.8	-14.39
MN908947.3 Wuhan seafood market pneumonia virus isolate Wuhan-Hu-1, complete genome	hsa-miR-6724-5p MIMAT0025856 Homo sapiens miR-6724-5p	11935	11928	07:00:01	0	-20.6	-12	-8.6	-43.48	-37.27	-6.2	-14.39
MN908947.3 Wuhan seafood market pneumonia virus isolate Wuhan-Hu-1, complete genome	hsa-miR-6851-5p MIMAT0027602 Homo sapiens miR-6851-5p	14486	14478	08:01:01	0	-20.32	-10.3	-10.02	-43.83	-37.9	-5.92	-14.39
MN908947.3 Wuhan seafood market pneumonia virus isolate Wuhan-Hu-1, complete genome	hsa-miR-574-5p MIMAT0004795 Homo sapiens miR-574-5p	21651	21643	08:01:01	0	-16.5	-7.5	-9	-26.14	-24.03	-2.1	-14.39
MN908947.3 Wuhan seafood market pneumonia virus isolate Wuhan-Hu-1, complete genome	hsa-miR-1263 MIMAT0005915 Homo sapiens miR-1263	1541	1533	08:01:00	0	-23.4	-9.3	-14.1	-54.43	-45.41	-9.01	-14.38
MN908947.3 Wuhan seafood market pneumonia virus isolate Wuhan-Hu-1, complete genome	hsa-miR-595 MIMAT0003263 Homo sapiens miR-595	8985	8977	08:01:01	0	-19.9	-8.5	-11.4	-39.43	-33.92	-5.51	-14.38
MN908947.3 Wuhan seafood market pneumonia virus isolate Wuhan-Hu-1, complete genome	hsa-miR-146b-3p MIMAT0004766 Homo sapiens miR-146b-3p	13541	13535	06:00:00	0	-24.6	-9.5	-15.1	-47.58	-37.36	-10.21	-14.38
MN908947.3 Wuhan seafood market pneumonia virus isolate Wuhan-Hu-1, complete genome	hsa-miR-2467-3p MIMAT0019953 Homo sapiens miR-2467-3p	14595	14587	08:01:01	0	-22.4	-10.1	-12.3	-41.92	-33.9	-8.01	-14.38
MN908947.3 Wuhan seafood market pneumonia virus isolate Wuhan-Hu-1, complete genome	hsa-miR-6806-5p MIMAT0027512 Homo sapiens miR-6806-5p	11236	11228	08:00:01	0	-21.53	-12.6	-8.93	-37.04	-29.89	-7.15	-14.37
MN908947.3 Wuhan seafood market pneumonia virus isolate Wuhan-Hu-1, complete genome	hsa-miR-2681-5p MIMAT0013515 Homo sapiens miR-2681-5p	1842	1834	08:01:01	0	-18.2	-6.9	-11.3	-42.51	-38.67	-3.83	-14.36
MN908947.3 Wuhan seafood market pneumonia virus isolate Wuhan-Hu-1, complete genome	hsa-miR-557 MIMAT0003221 Homo sapiens miR-557	2272	2265	07:00:00	0	-25.9	-8	-17.9	-48.56	-37.02	-11.53	-14.36
MN908947.3 Wuhan seafood market pneumonia virus isolate Wuhan-Hu-1, complete genome	hsa-miR-3619-5p MIMAT0017999 Homo sapiens miR-3619-5p	9018	9010	08:01:00	0	-24.51	-11	-13.51	-43.95	-33.81	-10.14	-14.36
MN908947.3 Wuhan seafood market pneumonia virus isolate Wuhan-Hu-1, complete genome	hsa-miR-6804-5p MIMAT0027508 Homo sapiens miR-6804-5p	1064	1056	08:00:01	0	-20.97	-12.5	-8.47	-39.18	-32.57	-6.61	-14.35
MN908947.3 Wuhan seafood market pneumonia virus isolate Wuhan-Hu-1, complete genome	hsa-miR-6886-5p MIMAT0027672 Homo sapiens miR-6886-5p	4791	4783	08:01:01	0	-21.4	-7.8	-13.6	-42.06	-35.02	-7.04	-14.35
MN908947.3 Wuhan seafood market pneumonia virus isolate Wuhan-Hu-1, complete genome	hsa-miR-12128 MIMAT0049022 Homo sapiens miR-12128	6151	6144	07:00:00	0	-22.76	-11.7	-11.06	-43.41	-35.01	-8.4	-14.35
MN908947.3 Wuhan seafood market pneumonia virus isolate Wuhan-Hu-1, complete genome	hsa-miR-3666 MIMAT0018088 Homo sapiens miR-3666	9600	9592	08:00:01	0	-18.3	-8.7	-9.6	-29.39	-25.44	-3.94	-14.35
MN908947.3 Wuhan seafood market pneumonia virus isolate Wuhan-Hu-1, complete genome	hsa-miR-6856-3p MIMAT0027613 Homo sapiens miR-6856-3p	18990	18982	08:01:01	0	-17.8	-5.3	-12.5	-42.37	-38.93	-3.44	-14.35
MN908947.3 Wuhan seafood market pneumonia virus isolate Wuhan-Hu-1, complete genome	hsa-miR-6893-5p MIMAT0027686 Homo sapiens miR-6893-5p	21774	21766	08:01:01	0	-24.2	-5.1	-19.1	-41.47	-31.63	-9.84	-14.35
MN908947.3 Wuhan seafood market pneumonia virus isolate Wuhan-Hu-1, complete genome	hsa-miR-7157-5p MIMAT0028224 Homo sapiens miR-7157-5p	1836	1828	08:01:01	0	-18.4	-2.7	-15.7	-43.37	-39.31	-4.05	-14.34
MN908947.3 Wuhan seafood market pneumonia virus isolate Wuhan-Hu-1, complete genome	hsa-miR-6860 MIMAT0027622 Homo sapiens miR-6860	7724	7716	08:01:00	0	-21.85	-8.3	-13.55	-46.03	-38.53	-7.5	-14.34
MN908947.3 Wuhan seafood market pneumonia virus isolate Wuhan-Hu-1, complete genome	hsa-miR-6749-5p MIMAT0027398 Homo sapiens miR-6749-5p	12316	12308	08:01:01	0	-19.1	-9.5	-9.6	-42.54	-37.78	-4.75	-14.34
MN908947.3 Wuhan seafood market pneumonia virus isolate Wuhan-Hu-1, complete genome	hsa-miR-297 MIMAT0004450 Homo sapiens miR-297	15034	15026	08:00:01	0	-21.1	-7.7	-13.4	-41.91	-35.15	-6.76	-14.33
MN908947.3 Wuhan seafood market pneumonia virus isolate Wuhan-Hu-1, complete genome	hsa-miR-33b-3p MIMAT0004811 Homo sapiens miR-33b-3p	16879	16871	08:01:01	0	-24.7	-11.3	-13.4	-42.29	-31.93	-10.36	-14.33
MN908947.3 Wuhan seafood market pneumonia virus isolate Wuhan-Hu-1, complete genome	hsa-miR-4268 MIMAT0016896 Homo sapiens miR-4268	25017	25009	08:00:01	0	-22.56	-14	-8.56	-43.84	-35.62	-8.22	-14.33
MN908947.3 Wuhan seafood market pneumonia virus isolate Wuhan-Hu-1, complete genome	hsa-miR-4688 MIMAT0019777 Homo sapiens miR-4688	24800	24792	08:00:01	0	-21.79	-12.9	-8.89	-46.33	-38.87	-7.46	-14.32
MN908947.3 Wuhan seafood market pneumonia virus isolate Wuhan-Hu-1, complete genome	hsa-miR-6879-5p MIMAT0027658 Homo sapiens miR-6879-5p	5704	5696	08:01:01	0	-20.9	-12.3	-8.6	-55.53	-48.94	-6.58	-14.31
MN908947.3 Wuhan seafood market pneumonia virus isolate Wuhan-Hu-1, complete genome	hsa-miR-6131 MIMAT0024615 Homo sapiens miR-6131	7725	7717	08:00:01	0	-22.5	-12.6	-9.9	-46.37	-38.17	-8.19	-14.3
MN908947.3 Wuhan seafood market pneumonia virus isolate Wuhan-Hu-1, complete genome	hsa-miR-3911 MIMAT0018185 Homo sapiens miR-3911	18116	18108	08:01:01	0	-19.6	-4.9	-14.7	-39.79	-34.49	-5.29	-14.3
MN908947.3 Wuhan seafood market pneumonia virus isolate Wuhan-Hu-1, complete genome	hsa-miR-6780b-5p MIMAT0027572 Homo sapiens miR-6780b-5p	28761	28754	07:00:01	0	-20.85	-9.9	-10.95	-50.48	-43.94	-6.54	-14.3
MN908947.3 Wuhan seafood market pneumonia virus isolate Wuhan-Hu-1, complete genome	hsa-miR-3147 MIMAT0015019 Homo sapiens miR-3147	1081	1073	08:01:01	0	-20.94	-8.8	-12.14	-40.42	-33.77	-6.65	-14.29
MN908947.3 Wuhan seafood market pneumonia virus isolate Wuhan-Hu-1, complete genome	hsa-miR-296-3p MIMAT0004679 Homo sapiens miR-296-3p	6024	6016	08:01:00	0	-20.07	-9.4	-10.67	-29.92	-24.14	-5.77	-14.29
MN908947.3 Wuhan seafood market pneumonia virus isolate Wuhan-Hu-1, complete genome	hsa-miR-671-5p MIMAT0003880 Homo sapiens miR-671-5p	21845	21839	06:00:00	0	-21	-9.9	-11.1	-45.32	-38.61	-6.7	-14.29
MN908947.3 Wuhan seafood market pneumonia virus isolate Wuhan-Hu-1, complete genome	hsa-miR-4690-5p MIMAT0019779 Homo sapiens miR-4690-5p	11237	11230	07:00:00	0	-22	-12.9	-9.1	-36.98	-29.27	-7.71	-14.28
MN908947.3 Wuhan seafood market pneumonia virus isolate Wuhan-Hu-1, complete genome	hsa-miR-4436b-5p MIMAT0019940 Homo sapiens miR-4436b-5p	5235	5228	07:00:00	0	-21.67	-9.4	-12.27	-45.18	-37.79	-7.39	-14.27
MN908947.3 Wuhan seafood market pneumonia virus isolate Wuhan-Hu-1, complete genome	hsa-miR-4481 MIMAT0019015 Homo sapiens miR-4481	2456	2448	08:00:01	0	-21	-14.1	-6.9	-38.09	-31.35	-6.73	-14.26
MN908947.3 Wuhan seafood market pneumonia virus isolate Wuhan-Hu-1, complete genome	hsa-miR-9718 MIMAT0039310 Homo sapiens miR-9718	5707	5699	08:01:01	0	-21.6	-5.2	-16.4	-53.99	-46.65	-7.33	-14.26
MN908947.3 Wuhan seafood market pneumonia virus isolate Wuhan-Hu-1, complete genome	hsa-miR-6743-5p MIMAT0027387 Homo sapiens miR-6743-5p	2464	2457	07:00:01	0	-22.2	-10.9	-11.3	-40.7	-32.76	-7.94	-14.25
MN908947.3 Wuhan seafood market pneumonia virus isolate Wuhan-Hu-1, complete genome	hsa-miR-4510 MIMAT0019047 Homo sapiens miR-4510	28761	28753	08:00:01	0	-20.8	-12.5	-8.3	-50.48	-43.94	-6.54	-14.25
MN908947.3 Wuhan seafood market pneumonia virus isolate Wuhan-Hu-1, complete genome	hsa-miR-6893-5p MIMAT0027686 Homo sapiens miR-6893-5p	9172	9164	08:01:00	0	-21.9	-7.7	-14.2	-40.74	-33.09	-7.65	-14.24
MN908947.3 Wuhan seafood market pneumonia virus isolate Wuhan-Hu-1, complete genome	hsa-miR-7111-5p MIMAT0028119 Homo sapiens miR-7111-5p	15936	15928	08:01:01	0	-22.8	-10.5	-12.3	-37.7	-29.14	-8.55	-14.24
MN908947.3 Wuhan seafood market pneumonia virus isolate Wuhan-Hu-1, complete genome	hsa-miR-6819-5p MIMAT0027538 Homo sapiens miR-6819-5p	315	307	08:01:01	0	-18.6	-6.4	-12.2	-62.02	-57.65	-4.36	-14.23
MN908947.3 Wuhan seafood market pneumonia virus isolate Wuhan-Hu-1, complete genome	hsa-miR-31-5p MIMAT0000089 Homo sapiens miR-31-5p	8820	8812	08:01:00	0	-20.15	-3.15	-17	-54.06	-48.14	-5.91	-14.23
MN908947.3 Wuhan seafood market pneumonia virus isolate Wuhan-Hu-1, complete genome	hsa-miR-3085-5p MIMAT0048635 Homo sapiens miR-3085-5p	9146	9138	08:01:01	0	-24.2	-8.7	-15.5	-39.57	-29.6	-9.96	-14.23
MN908947.3 Wuhan seafood market pneumonia virus isolate Wuhan-Hu-1, complete genome	hsa-miR-4697-3p MIMAT0019792 Homo sapiens miR-4697-3p	14221	14214	07:00:00	0	-23.4	-10.2	-13.2	-44.05	-34.88	-9.16	-14.23
MN908947.3 Wuhan seafood market pneumonia virus isolate Wuhan-Hu-1, complete genome	hsa-miR-520f-3p MIMAT0002830 Homo sapiens miR-520f-3p	25611	25605	06:00:00	0	-21.5	-7.7	-13.8	-38.3	-31.03	-7.26	-14.23
MN908947.3 Wuhan seafood market pneumonia virus isolate Wuhan-Hu-1, complete genome	hsa-miR-145-5p MIMAT0000437 Homo sapiens miR-145-5p	750	742	08:00:00	0	-19.61	-10.3	-9.31	-55.4	-50.02	-5.38	-14.22
MN908947.3 Wuhan seafood market pneumonia virus isolate Wuhan-Hu-1, complete genome	hsa-miR-6876-3p MIMAT0027653 Homo sapiens miR-6876-3p	4300	4293	07:00:01	0	-23.1	-9.8	-13.3	-40.31	-31.43	-8.87	-14.22
MN908947.3 Wuhan seafood market pneumonia virus isolate Wuhan-Hu-1, complete genome	hsa-miR-4687-3p MIMAT0019775 Homo sapiens miR-4687-3p	24797	24789	08:01:01	0	-18.54	-6	-12.54	-45.08	-40.77	-4.31	-14.22
MN908947.3 Wuhan seafood market pneumonia virus isolate Wuhan-Hu-1, complete genome	hsa-miR-6838-5p MIMAT0027578 Homo sapiens miR-6838-5p	26378	26370	08:01:00	0	-21.1	-13	-8.1	-36.78	-29.91	-6.87	-14.22
MN908947.3 Wuhan seafood market pneumonia virus isolate Wuhan-Hu-1, complete genome	hsa-miR-1269a MIMAT0005923 Homo sapiens miR-1269a	12704	12696	08:01:01	0	-21.3	-9.4	-11.9	-45.69	-38.61	-7.08	-14.21
MN908947.3 Wuhan seafood market pneumonia virus isolate Wuhan-Hu-1, complete genome	hsa-miR-6813-5p MIMAT0027526 Homo sapiens miR-6813-5p	25705	25698	07:00:00	0	-22.3	-13.3	-9	-44.97	-36.87	-8.09	-14.2
MN908947.3 Wuhan seafood market pneumonia virus isolate Wuhan-Hu-1, complete genome	hsa-miR-4433b-3p MIMAT0030414 Homo sapiens miR-4433b-3p	25812	25804	08:01:01	0	-20	-4.2	-15.8	-48.83	-43.04	-5.79	-14.2
MN908947.3 Wuhan seafood market pneumonia virus isolate Wuhan-Hu-1, complete genome	hsa-miR-6717-5p MIMAT0025846 Homo sapiens miR-6717-5p	28777	28769	08:00:01	0	-21.9	-12.6	-9.3	-50.49	-42.8	-7.69	-14.2
MN908947.3 Wuhan seafood market pneumonia virus isolate Wuhan-Hu-1, complete genome	hsa-miR-10401-5p MIMAT0041633 Homo sapiens miR-10401-5p	29551	29545	06:00:00	0	-23	-9.8	-13.2	-46.38	-37.59	-8.79	-14.2
MN908947.3 Wuhan seafood market pneumonia virus isolate Wuhan-Hu-1, complete genome	hsa-miR-6869-5p MIMAT0027638 Homo sapiens miR-6869-5p	1933	1925	08:00:01	0	-20.7	-10.8	-9.9	-42	-35.5	-6.5	-14.19
MN908947.3 Wuhan seafood market pneumonia virus isolate Wuhan-Hu-1, complete genome	hsa-miR-4689 MIMAT0019778 Homo sapiens miR-4689	11667	11659	08:01:01	0	-20.8	-3.8	-17	-38.77	-32.16	-6.6	-14.19
MN908947.3 Wuhan seafood market pneumonia virus isolate Wuhan-Hu-1, complete genome	hsa-miR-4632-5p MIMAT0022977 Homo sapiens miR-4632-5p	11779	11771	08:01:01	0	-19.79	-2.19	-17.6	-46.64	-41.05	-5.59	-14.19
MN908947.3 Wuhan seafood market pneumonia virus isolate Wuhan-Hu-1, complete genome	hsa-miR-7851-3p MIMAT0030426 Homo sapiens miR-7851-3p	17017	17009	08:01:01	0	-21.2	-7.5	-13.7	-38.31	-31.3	-7	-14.19
MN908947.3 Wuhan seafood market pneumonia virus isolate Wuhan-Hu-1, complete genome	hsa-miR-23a-5p MIMAT0004496 Homo sapiens miR-23a-5p	28620	28612	08:01:01	0	-21.85	-9.5	-12.35	-58.45	-50.79	-7.65	-14.19
MN908947.3 Wuhan seafood market pneumonia virus isolate Wuhan-Hu-1, complete genome	hsa-miR-1183 MIMAT0005828 Homo sapiens miR-1183	18196	18188	08:01:01	0	-21.5	-8.7	-12.8	-41.6	-34.29	-7.31	-14.18
MN908947.3 Wuhan seafood market pneumonia virus isolate Wuhan-Hu-1, complete genome	hsa-miR-4440 MIMAT0018958 Homo sapiens miR-4440	19033	19027	06:00:00	0	-21	-8.9	-12.1	-44.07	-37.25	-6.81	-14.18
MN908947.3 Wuhan seafood market pneumonia virus isolate Wuhan-Hu-1, complete genome	hsa-miR-3187-5p MIMAT0019216 Homo sapiens miR-3187-5p	1934	1926	08:01:01	0	-19.8	-9.6	-10.2	-42.02	-36.39	-5.62	-14.17
MN908947.3 Wuhan seafood market pneumonia virus isolate Wuhan-Hu-1, complete genome	hsa-miR-4319 MIMAT0016870 Homo sapiens miR-4319	14775	14767	08:01:00	0	-19.2	-12.7	-6.5	-42.91	-37.89	-5.02	-14.17
MN908947.3 Wuhan seafood market pneumonia virus isolate Wuhan-Hu-1, complete genome	hsa-miR-9500 MIMAT0035542 Homo sapiens miR-9500	26884	26876	08:01:01	0	-18.51	-9.2	-9.31	-45.99	-41.65	-4.33	-14.17
MN908947.3 Wuhan seafood market pneumonia virus isolate Wuhan-Hu-1, complete genome	hsa-miR-3692-5p MIMAT0018121 Homo sapiens miR-3692-5p	29373	29365	08:01:00	0	-16.6	-8	-8.6	-34.96	-32.53	-2.42	-14.17
MN908947.3 Wuhan seafood market pneumonia virus isolate Wuhan-Hu-1, complete genome	hsa-miR-770-5p MIMAT0003948 Homo sapiens miR-770-5p	13180	13172	08:00:00	0	-22.6	-13.1	-9.5	-46.05	-37.61	-8.43	-14.16
MN908947.3 Wuhan seafood market pneumonia virus isolate Wuhan-Hu-1, complete genome	hsa-miR-4657 MIMAT0019724 Homo sapiens miR-4657	24387	24379	08:01:00	0	-19.4	-9.5	-9.9	-37.45	-32.2	-5.24	-14.15
MN908947.3 Wuhan seafood market pneumonia virus isolate Wuhan-Hu-1, complete genome	hsa-miR-4656 MIMAT0019723 Homo sapiens miR-4656	29531	29523	08:01:00	0	-24.1	-11.2	-12.9	-38.81	-28.87	-9.94	-14.15
MN908947.3 Wuhan seafood market pneumonia virus isolate Wuhan-Hu-1, complete genome	hsa-miR-214-3p MIMAT0000271 Homo sapiens miR-214-3p	11238	11230	08:01:00	0	-21.85	-12.8	-9.05	-37.22	-29.51	-7.7	-14.14
MN908947.3 Wuhan seafood market pneumonia virus isolate Wuhan-Hu-1, complete genome	hsa-miR-1185-1-3p MIMAT0022838 Homo sapiens miR-1185-1-3p	21646	21638	08:01:00	0	-16.5	-5	-11.5	-22.94	-20.58	-2.35	-14.14
MN908947.3 Wuhan seafood market pneumonia virus isolate Wuhan-Hu-1, complete genome	hsa-miR-1185-2-3p MIMAT0022713 Homo sapiens miR-1185-2-3p	21646	21638	08:01:00	0	-16.5	-5	-11.5	-22.94	-20.58	-2.35	-14.14
MN908947.3 Wuhan seafood market pneumonia virus isolate Wuhan-Hu-1, complete genome	hsa-miR-154-5p MIMAT0000452 Homo sapiens miR-154-5p	28522	28514	08:01:01	0	-18.66	-9.1	-9.56	-40.39	-35.88	-4.51	-14.14
MN908947.3 Wuhan seafood market pneumonia virus isolate Wuhan-Hu-1, complete genome	hsa-miR-4758-5p MIMAT0019903 Homo sapiens miR-4758-5p	2405	2397	08:01:00	0	-18.14	-9	-9.14	-45.65	-41.64	-4	-14.13
MN908947.3 Wuhan seafood market pneumonia virus isolate Wuhan-Hu-1, complete genome	hsa-miR-4773 MIMAT0019928 Homo sapiens miR-4773	8647	8639	08:01:00	0	-20.39	-10.8	-9.59	-37.7	-31.44	-6.25	-14.13
MN908947.3 Wuhan seafood market pneumonia virus isolate Wuhan-Hu-1, complete genome	hsa-miR-6808-5p MIMAT0027516 Homo sapiens miR-6808-5p	21813	21805	08:01:01	0	-21.6	-11.7	-9.9	-40.38	-32.91	-7.46	-14.13
MN908947.3 Wuhan seafood market pneumonia virus isolate Wuhan-Hu-1, complete genome	hsa-miR-96-5p MIMAT0000095 Homo sapiens miR-96-5p	29835	29827	08:01:01	0	-18.43	-9.1	-9.33	-28.39	-24.09	-4.29	-14.13
MN908947.3 Wuhan seafood market pneumonia virus isolate Wuhan-Hu-1, complete genome	hsa-miR-2467-3p MIMAT0019953 Homo sapiens miR-2467-3p	187	180	07:00:01	0	-20.5	-10.5	-10	-57.48	-51.11	-6.37	-14.12
MN908947.3 Wuhan seafood market pneumonia virus isolate Wuhan-Hu-1, complete genome	hsa-miR-3131 MIMAT0014996 Homo sapiens miR-3131	5837	5829	08:01:00	0	-21.5	-12.4	-9.1	-40.96	-33.58	-7.37	-14.12
MN908947.3 Wuhan seafood market pneumonia virus isolate Wuhan-Hu-1, complete genome	hsa-miR-6805-5p MIMAT0027510 Homo sapiens miR-6805-5p	21641	21635	06:00:00	0	-15.8	-11.6	-4.2	-24.52	-22.85	-1.67	-14.12
MN908947.3 Wuhan seafood market pneumonia virus isolate Wuhan-Hu-1, complete genome	hsa-miR-4746-3p MIMAT0019881 Homo sapiens miR-4746-3p	28438	28432	06:00:00	0	-26.66	-10.7	-15.96	-51.34	-38.81	-12.53	-14.12
MN908947.3 Wuhan seafood market pneumonia virus isolate Wuhan-Hu-1, complete genome	hsa-miR-4663 MIMAT0019735 Homo sapiens miR-4663	317	309	08:01:01	0	-18.2	-2.7	-15.5	-60.21	-56.12	-4.08	-14.11
MN908947.3 Wuhan seafood market pneumonia virus isolate Wuhan-Hu-1, complete genome	hsa-miR-6756-5p MIMAT0027412 Homo sapiens miR-6756-5p	11759	11752	07:00:00	0	-22.6	-15.3	-7.3	-45.87	-37.39	-8.48	-14.11
MN908947.3 Wuhan seafood market pneumonia virus isolate Wuhan-Hu-1, complete genome	hsa-miR-4732-5p MIMAT0019855 Homo sapiens miR-4732-5p	25727	25719	08:01:01	0	-17.66	-7.2	-10.46	-45.5	-41.96	-3.54	-14.11
MN908947.3 Wuhan seafood market pneumonia virus isolate Wuhan-Hu-1, complete genome	hsa-miR-2467-5p MIMAT0019952 Homo sapiens miR-2467-5p	29379	29371	08:01:00	0	-18.4	-11.9	-6.5	-35.57	-31.28	-4.28	-14.11
MN908947.3 Wuhan seafood market pneumonia virus isolate Wuhan-Hu-1, complete genome	hsa-miR-1909-3p MIMAT0007883 Homo sapiens miR-1909-3p	286	278	08:01:01	0	-24.9	-12.2	-12.7	-59.37	-48.57	-10.8	-14.1
MN908947.3 Wuhan seafood market pneumonia virus isolate Wuhan-Hu-1, complete genome	hsa-miR-4489 MIMAT0019023 Homo sapiens miR-4489	7393	7386	07:00:01	0	-22.4	-14	-8.4	-37.61	-29.31	-8.29	-14.1
MN908947.3 Wuhan seafood market pneumonia virus isolate Wuhan-Hu-1, complete genome	hsa-miR-3192-5p MIMAT0015076 Homo sapiens miR-3192-5p	11239	11231	08:01:01	0	-21.45	-8.2	-13.25	-38.06	-30.71	-7.34	-14.1
MN908947.3 Wuhan seafood market pneumonia virus isolate Wuhan-Hu-1, complete genome	hsa-miR-3202 MIMAT0015089 Homo sapiens miR-3202	12121	12113	08:00:00	0	-23.3	-15.3	-8	-49.33	-40.13	-9.19	-14.1
MN908947.3 Wuhan seafood market pneumonia virus isolate Wuhan-Hu-1, complete genome	hsa-miR-548al MIMAT0019024 Homo sapiens miR-548al	23704	23696	08:01:00	0	-17.39	-8.7	-8.69	-38.92	-35.63	-3.28	-14.1
MN908947.3 Wuhan seafood market pneumonia virus isolate Wuhan-Hu-1, complete genome	hsa-miR-4726-5p MIMAT0019845 Homo sapiens miR-4726-5p	26691	26683	08:01:01	0	-23.41	-11.9	-11.51	-44.04	-34.74	-9.3	-14.1
MN908947.3 Wuhan seafood market pneumonia virus isolate Wuhan-Hu-1, complete genome	hsa-miR-6812-5p MIMAT0027524 Homo sapiens miR-6812-5p	26897	26890	07:00:01	0	-22.7	-9.6	-13.1	-44.09	-35.49	-8.59	-14.1
MN908947.3 Wuhan seafood market pneumonia virus isolate Wuhan-Hu-1, complete genome	hsa-miR-5572 MIMAT0022260 Homo sapiens miR-5572	2475	2469	06:00:00	0	-20.9	-9.3	-11.6	-41.25	-34.44	-6.8	-14.09
MN908947.3 Wuhan seafood market pneumonia virus isolate Wuhan-Hu-1, complete genome	hsa-miR-6803-5p MIMAT0027506 Homo sapiens miR-6803-5p	2712	2704	08:01:01	0	-21.26	-5.9	-15.36	-48.33	-41.16	-7.16	-14.09
MN908947.3 Wuhan seafood market pneumonia virus isolate Wuhan-Hu-1, complete genome	hsa-miR-1238-5p MIMAT0022947 Homo sapiens miR-1238-5p	18117	18109	08:01:01	0	-19.86	-6.4	-13.46	-39.74	-33.97	-5.76	-14.09
MN908947.3 Wuhan seafood market pneumonia virus isolate Wuhan-Hu-1, complete genome	hsa-miR-6889-5p MIMAT0027678 Homo sapiens miR-6889-5p	21642	21634	08:01:01	0	-15.8	-8.4	-7.4	-23.79	-22.09	-1.7	-14.09
MN908947.3 Wuhan seafood market pneumonia virus isolate Wuhan-Hu-1, complete genome	hsa-miR-650 MIMAT0003320 Homo sapiens miR-650	29792	29784	08:01:01	0	-23.4	-9.5	-13.9	-41.49	-32.19	-9.3	-14.09
MN908947.3 Wuhan seafood market pneumonia virus isolate Wuhan-Hu-1, complete genome	hsa-miR-380-5p MIMAT0000734 Homo sapiens miR-380-5p	24423	24415	08:00:00	0	-21.89	-14	-7.89	-39.37	-31.55	-7.81	-14.07
MN908947.3 Wuhan seafood market pneumonia virus isolate Wuhan-Hu-1, complete genome	hsa-miR-1266-5p MIMAT0005920 Homo sapiens miR-1266-5p	25699	25691	08:01:01	0	-24	-10.2	-13.8	-42.12	-32.2	-9.92	-14.07
MN908947.3 Wuhan seafood market pneumonia virus isolate Wuhan-Hu-1, complete genome	hsa-miR-502-3p MIMAT0004775 Homo sapiens miR-502-3p	951	944	07:00:01	0	-18.75	-8.6	-10.15	-54.87	-50.19	-4.68	-14.06
MN908947.3 Wuhan seafood market pneumonia virus isolate Wuhan-Hu-1, complete genome	hsa-miR-8065 MIMAT0030992 Homo sapiens miR-8065	27038	27030	08:01:00	0	-19.7	-7.3	-12.4	-50.56	-44.92	-5.63	-14.06
MN908947.3 Wuhan seafood market pneumonia virus isolate Wuhan-Hu-1, complete genome	hsa-miR-3085-5p MIMAT0048635 Homo sapiens miR-3085-5p	7393	7385	08:01:00	0	-22.35	-10.5	-11.85	-37.61	-29.31	-8.29	-14.05
MN908947.3 Wuhan seafood market pneumonia virus isolate Wuhan-Hu-1, complete genome	hsa-miR-3184-5p MIMAT0015064 Homo sapiens miR-3184-5p	25706	25699	07:00:01	0	-22.4	-12.4	-10	-46.36	-38.01	-8.34	-14.05
MN908947.3 Wuhan seafood market pneumonia virus isolate Wuhan-Hu-1, complete genome	hsa-miR-4526 MIMAT0019065 Homo sapiens miR-4526	4717	4709	08:01:01	0	-22.95	-8.1	-14.85	-39.45	-30.55	-8.9	-14.04
MN908947.3 Wuhan seafood market pneumonia virus isolate Wuhan-Hu-1, complete genome	hsa-miR-6762-5p MIMAT0027424 Homo sapiens miR-6762-5p	15345	15337	08:00:01	0	-22.1	-14.7	-7.4	-43.95	-35.9	-8.05	-14.04
MN908947.3 Wuhan seafood market pneumonia virus isolate Wuhan-Hu-1, complete genome	hsa-miR-4692 MIMAT0019783 Homo sapiens miR-4692	17330	17322	08:00:01	0	-21.6	-12.1	-9.5	-47.23	-39.68	-7.55	-14.04
MN908947.3 Wuhan seafood market pneumonia virus isolate Wuhan-Hu-1, complete genome	hsa-miR-664a-5p MIMAT0005948 Homo sapiens miR-664a-5p	21605	21597	08:00:01	0	-19	-10.7	-8.3	-29.45	-24.5	-4.95	-14.04
MN908947.3 Wuhan seafood market pneumonia virus isolate Wuhan-Hu-1, complete genome	hsa-miR-6130 MIMAT0024614 Homo sapiens miR-6130	29367	29359	08:01:01	0	-20.7	-8.8	-11.9	-35.3	-28.65	-6.65	-14.04
MN908947.3 Wuhan seafood market pneumonia virus isolate Wuhan-Hu-1, complete genome	hsa-miR-6753-5p MIMAT0027406 Homo sapiens miR-6753-5p	7408	7400	08:01:01	0	-18.3	-7.2	-11.1	-37.02	-32.75	-4.26	-14.03
MN908947.3 Wuhan seafood market pneumonia virus isolate Wuhan-Hu-1, complete genome	hsa-miR-12127 MIMAT0049021 Homo sapiens miR-12127	15870	15862	08:01:01	0	-20.95	-10.6	-10.35	-37.02	-30.11	-6.91	-14.03
MN908947.3 Wuhan seafood market pneumonia virus isolate Wuhan-Hu-1, complete genome	hsa-miR-595 MIMAT0003263 Homo sapiens miR-595	17488	17480	08:01:00	0	-23.2	-10.5	-12.7	-42.54	-33.37	-9.16	-14.03
MN908947.3 Wuhan seafood market pneumonia virus isolate Wuhan-Hu-1, complete genome	hsa-miR-3945 MIMAT0018361 Homo sapiens miR-3945	27815	27807	08:01:01	0	-18	-4.6	-13.4	-29.51	-25.55	-3.96	-14.03
MN908947.3 Wuhan seafood market pneumonia virus isolate Wuhan-Hu-1, complete genome	hsa-miR-1226-3p MIMAT0005577 Homo sapiens miR-1226-3p	5382	5374	08:00:00	0	-26.7	-15.6	-11.1	-52.81	-40.14	-12.67	-14.02
MN908947.3 Wuhan seafood market pneumonia virus isolate Wuhan-Hu-1, complete genome	hsa-miR-1587 MIMAT0019077 Homo sapiens miR-1587	8822	8814	08:01:01	0	-18.34	-9.3	-9.04	-55.23	-50.92	-4.31	-14.02
MN908947.3 Wuhan seafood market pneumonia virus isolate Wuhan-Hu-1, complete genome	hsa-miR-199a-3p MIMAT0000232 Homo sapiens miR-199a-3p	11563	11555	08:01:01	0	-16.89	-5	-11.89	-39.01	-36.15	-2.86	-14.02
MN908947.3 Wuhan seafood market pneumonia virus isolate Wuhan-Hu-1, complete genome	hsa-miR-199b-3p MIMAT0004563 Homo sapiens miR-199b-3p	11563	11555	08:01:01	0	-16.89	-5	-11.89	-39.01	-36.15	-2.86	-14.02
MN908947.3 Wuhan seafood market pneumonia virus isolate Wuhan-Hu-1, complete genome	hsa-miR-193b-5p MIMAT0004767 Homo sapiens miR-193b-5p	2473	2465	08:00:01	0	-22.6	-12.7	-9.9	-41.34	-32.75	-8.58	-14.01
MN908947.3 Wuhan seafood market pneumonia virus isolate Wuhan-Hu-1, complete genome	hsa-miR-107 MIMAT0000104 Homo sapiens miR-107	24100	24092	08:01:00	0	-26.1	-9.2	-16.9	-45.47	-33.38	-12.08	-14.01
MN908947.3 Wuhan seafood market pneumonia virus isolate Wuhan-Hu-1, complete genome	hsa-miR-6765-5p MIMAT0027430 Homo sapiens miR-6765-5p	25122	25114	08:00:00	0	-19.5	-15.4	-4.1	-41.19	-35.71	-5.48	-14.01
MN908947.3 Wuhan seafood market pneumonia virus isolate Wuhan-Hu-1, complete genome	hsa-miR-4726-5p MIMAT0019845 Homo sapiens miR-4726-5p	2452	2445	07:00:01	0	-20.7	-12.7	-8	-38.06	-31.36	-6.69	-14
MN908947.3 Wuhan seafood market pneumonia virus isolate Wuhan-Hu-1, complete genome	hsa-miR-939-5p MIMAT0004982 Homo sapiens miR-939-5p	24735	24727	08:01:01	0	-25.1	-9.6	-15.5	-46.02	-34.92	-11.09	-14
MN908947.3 Wuhan seafood market pneumonia virus isolate Wuhan-Hu-1, complete genome	hsa-miR-1972 MIMAT0009447 Homo sapiens miR-1972	1445	1437	08:00:01	0	-19.72	-12.8	-6.92	-44.93	-39.2	-5.72	-13.99
MN908947.3 Wuhan seafood market pneumonia virus isolate Wuhan-Hu-1, complete genome	hsa-miR-4689 MIMAT0019778 Homo sapiens miR-4689	3791	3783	08:01:01	0	-18.4	-4.2	-14.2	-44.84	-40.43	-4.4	-13.99
MN908947.3 Wuhan seafood market pneumonia virus isolate Wuhan-Hu-1, complete genome	hsa-miR-1184 MIMAT0005829 Homo sapiens miR-1184	8835	8828	07:00:00	0	-22.2	-12	-10.2	-56.02	-47.81	-8.2	-13.99
MN908947.3 Wuhan seafood market pneumonia virus isolate Wuhan-Hu-1, complete genome	hsa-miR-6876-3p MIMAT0027653 Homo sapiens miR-6876-3p	12361	12353	08:01:01	0	-18.36	-7.2	-11.16	-37.03	-32.67	-4.36	-13.99
MN908947.3 Wuhan seafood market pneumonia virus isolate Wuhan-Hu-1, complete genome	hsa-miR-4673 MIMAT0019755 Homo sapiens miR-4673	17755	17747	08:00:01	0	-20.89	-12.8	-8.09	-42.57	-35.68	-6.89	-13.99
MN908947.3 Wuhan seafood market pneumonia virus isolate Wuhan-Hu-1, complete genome	hsa-miR-193a-5p MIMAT0004614 Homo sapiens miR-193a-5p	28465	28458	07:00:01	0	-21.4	-8.7	-12.7	-45.19	-37.78	-7.4	-13.99
MN908947.3 Wuhan seafood market pneumonia virus isolate Wuhan-Hu-1, complete genome	hsa-miR-3907 MIMAT0018179 Homo sapiens miR-3907	29752	29744	08:01:01	0	-23.79	-11.1	-12.69	-42.03	-32.23	-9.79	-13.99
MN908947.3 Wuhan seafood market pneumonia virus isolate Wuhan-Hu-1, complete genome	hsa-miR-219a-2-3p MIMAT0004675 Homo sapiens miR-219a-2-3p	1393	1385	08:00:00	0	-23.8	-9.5	-14.3	-38.39	-28.58	-9.81	-13.98
MN908947.3 Wuhan seafood market pneumonia virus isolate Wuhan-Hu-1, complete genome	hsa-miR-1182 MIMAT0005827 Homo sapiens miR-1182	10793	10785	08:01:00	0	-20	-8.5	-11.5	-36.83	-30.81	-6.01	-13.98
MN908947.3 Wuhan seafood market pneumonia virus isolate Wuhan-Hu-1, complete genome	hsa-miR-6715b-5p MIMAT0025842 Homo sapiens miR-6715b-5p	1828	1821	07:00:00	0	-21.9	-12.9	-9	-43.31	-35.39	-7.92	-13.97
MN908947.3 Wuhan seafood market pneumonia virus isolate Wuhan-Hu-1, complete genome	hsa-miR-663b MIMAT0005867 Homo sapiens miR-663b	6542	6536	06:00:00	0	-20.4	-11.9	-8.5	-36.09	-29.65	-6.43	-13.96
MN908947.3 Wuhan seafood market pneumonia virus isolate Wuhan-Hu-1, complete genome	hsa-miR-3170 MIMAT0015045 Homo sapiens miR-3170	28294	28286	08:00:01	0	-23	-13.3	-9.7	-44.65	-35.61	-9.03	-13.96
MN908947.3 Wuhan seafood market pneumonia virus isolate Wuhan-Hu-1, complete genome	hsa-miR-6842-5p MIMAT0027586 Homo sapiens miR-6842-5p	21640	21634	06:00:00	0	-15.3	-12.5	-2.8	-24.67	-23.33	-1.34	-13.95
MN908947.3 Wuhan seafood market pneumonia virus isolate Wuhan-Hu-1, complete genome	hsa-miR-4706 MIMAT0019806 Homo sapiens miR-4706	24772	24765	07:00:01	0	-24.65	-13.7	-10.95	-51.74	-41.05	-10.69	-13.95
MN908947.3 Wuhan seafood market pneumonia virus isolate Wuhan-Hu-1, complete genome	hsa-miR-151a-3p MIMAT0000757 Homo sapiens miR-151a-3p	25731	25723	08:00:01	0	-17.3	-8.4	-8.9	-41.56	-38.21	-3.34	-13.95
MN908947.3 Wuhan seafood market pneumonia virus isolate Wuhan-Hu-1, complete genome	hsa-miR-6837-3p MIMAT0027577 Homo sapiens miR-6837-3p	29770	29762	08:01:00	0	-21	-7.8	-13.2	-41.53	-34.48	-7.05	-13.95
MN908947.3 Wuhan seafood market pneumonia virus isolate Wuhan-Hu-1, complete genome	hsa-miR-1265 MIMAT0005918 Homo sapiens miR-1265	6029	6021	08:01:01	0	-18.19	-9.1	-9.09	-29.39	-25.14	-4.24	-13.94
MN908947.3 Wuhan seafood market pneumonia virus isolate Wuhan-Hu-1, complete genome	hsa-miR-616-3p MIMAT0004805 Homo sapiens miR-616-3p	9986	9979	07:00:00	0	-20.86	-8.1	-12.76	-34.16	-27.24	-6.91	-13.94
MN908947.3 Wuhan seafood market pneumonia virus isolate Wuhan-Hu-1, complete genome	hsa-miR-3137 MIMAT0015005 Homo sapiens miR-3137	22233	22225	08:01:01	0	-22	-7.3	-14.7	-40.84	-32.79	-8.05	-13.94
MN908947.3 Wuhan seafood market pneumonia virus isolate Wuhan-Hu-1, complete genome	hsa-miR-7107-3p MIMAT0028112 Homo sapiens miR-7107-3p	22988	22980	08:01:01	0	-20.35	-3.35	-17	-53.23	-46.83	-6.4	-13.94
MN908947.3 Wuhan seafood market pneumonia virus isolate Wuhan-Hu-1, complete genome	hsa-miR-323a-5p MIMAT0004696 Homo sapiens miR-323a-5p	26754	26746	08:00:01	0	-21.23	-14	-7.23	-46.15	-38.87	-7.28	-13.94
MN908947.3 Wuhan seafood market pneumonia virus isolate Wuhan-Hu-1, complete genome	hsa-miR-6770-5p MIMAT0027440 Homo sapiens miR-6770-5p	1501	1493	08:01:01	0	-25.8	-7.8	-18	-50.17	-38.31	-11.86	-13.93
MN908947.3 Wuhan seafood market pneumonia virus isolate Wuhan-Hu-1, complete genome	hsa-miR-550a-5p MIMAT0004800 Homo sapiens miR-550a-5p	18110	18103	07:00:00	0	-23.7	-12.1	-11.6	-44.05	-34.29	-9.76	-13.93
MN908947.3 Wuhan seafood market pneumonia virus isolate Wuhan-Hu-1, complete genome	hsa-miR-3197 MIMAT0015082 Homo sapiens miR-3197	26357	26349	08:00:01	0	-25.6	-14	-11.6	-46.79	-35.12	-11.66	-13.93
MN908947.3 Wuhan seafood market pneumonia virus isolate Wuhan-Hu-1, complete genome	hsa-miR-2467-3p MIMAT0019953 Homo sapiens miR-2467-3p	11206	11198	08:01:01	0	-20.3	-9.4	-10.9	-42.2	-35.83	-6.37	-13.92
MN908947.3 Wuhan seafood market pneumonia virus isolate Wuhan-Hu-1, complete genome	hsa-miR-12119 MIMAT0049013 Homo sapiens miR-12119	25591	25583	08:01:00	0	-16.6	-9.5	-7.1	-44.34	-41.67	-2.67	-13.92
MN908947.3 Wuhan seafood market pneumonia virus isolate Wuhan-Hu-1, complete genome	hsa-miR-3154 MIMAT0015028 Homo sapiens miR-3154	17140	17133	07:00:00	0	-26	-10.5	-15.5	-64.32	-52.23	-12.08	-13.91
MN908947.3 Wuhan seafood market pneumonia virus isolate Wuhan-Hu-1, complete genome	hsa-miR-4700-5p MIMAT0019796 Homo sapiens miR-4700-5p	23303	23295	08:01:00	0	-22.7	-7.7	-15	-53.41	-44.62	-8.78	-13.91
MN908947.3 Wuhan seafood market pneumonia virus isolate Wuhan-Hu-1, complete genome	hsa-miR-4763-3p MIMAT0019913 Homo sapiens miR-4763-3p	14578	14571	07:00:01	0	-23.3	-12.7	-10.6	-51.11	-41.71	-9.39	-13.9
MN908947.3 Wuhan seafood market pneumonia virus isolate Wuhan-Hu-1, complete genome	hsa-miR-5705 MIMAT0022499 Homo sapiens miR-5705	20654	20646	08:01:01	0	-18.3	-4.5	-13.8	-41.95	-37.56	-4.39	-13.9
MN908947.3 Wuhan seafood market pneumonia virus isolate Wuhan-Hu-1, complete genome	hsa-miR-505-5p MIMAT0004776 Homo sapiens miR-505-5p	21759	21752	07:00:01	0	-19.2	-11.8	-7.4	-42.82	-37.52	-5.29	-13.9
MN908947.3 Wuhan seafood market pneumonia virus isolate Wuhan-Hu-1, complete genome	hsa-miR-12127 MIMAT0049021 Homo sapiens miR-12127	22418	22410	08:01:01	0	-20.41	-6.6	-13.81	-47	-40.49	-6.5	-13.9
MN908947.3 Wuhan seafood market pneumonia virus isolate Wuhan-Hu-1, complete genome	hsa-miR-6829-3p MIMAT0027559 Homo sapiens miR-6829-3p	3476	3468	08:00:01	0	-24.4	-14.4	-10	-47.88	-37.38	-10.5	-13.89
MN908947.3 Wuhan seafood market pneumonia virus isolate Wuhan-Hu-1, complete genome	hsa-miR-1271-3p MIMAT0022712 Homo sapiens miR-1271-3p	9224	9216	08:00:01	0	-24.2	-14.4	-9.8	-43.16	-32.85	-10.3	-13.89
MN908947.3 Wuhan seafood market pneumonia virus isolate Wuhan-Hu-1, complete genome	hsa-miR-3663-3p MIMAT0018085 Homo sapiens miR-3663-3p	11382	11374	08:01:00	0	-21.8	-11.7	-10.1	-42.51	-34.6	-7.9	-13.89
MN908947.3 Wuhan seafood market pneumonia virus isolate Wuhan-Hu-1, complete genome	hsa-miR-1255b-5p MIMAT0005945 Homo sapiens miR-1255b-5p	17901	17893	08:01:01	0	-18.6	-8.3	-10.3	-42.12	-37.41	-4.7	-13.89
MN908947.3 Wuhan seafood market pneumonia virus isolate Wuhan-Hu-1, complete genome	hsa-miR-509-5p MIMAT0004779 Homo sapiens miR-509-5p	21602	21594	08:01:01	0	-21.3	-3.8	-17.5	-30.74	-23.33	-7.4	-13.89
MN908947.3 Wuhan seafood market pneumonia virus isolate Wuhan-Hu-1, complete genome	hsa-miR-12120 MIMAT0049014 Homo sapiens miR-12120	23397	23390	07:00:01	0	-21	-5.4	-15.6	-43.4	-36.3	-7.1	-13.89
MN908947.3 Wuhan seafood market pneumonia virus isolate Wuhan-Hu-1, complete genome	hsa-miR-193b-5p MIMAT0004767 Homo sapiens miR-193b-5p	25587	25579	08:01:01	0	-17.3	-6.1	-11.2	-41.81	-38.4	-3.4	-13.89
MN908947.3 Wuhan seafood market pneumonia virus isolate Wuhan-Hu-1, complete genome	hsa-miR-504-3p MIMAT0026612 Homo sapiens miR-504-3p	1921	1914	07:00:01	0	-18.4	-10.2	-8.2	-42.13	-37.62	-4.51	-13.88
MN908947.3 Wuhan seafood market pneumonia virus isolate Wuhan-Hu-1, complete genome	hsa-miR-3663-3p MIMAT0018085 Homo sapiens miR-3663-3p	8337	8329	08:00:01	0	-22.8	-12.8	-10	-42.46	-33.55	-8.91	-13.88
MN908947.3 Wuhan seafood market pneumonia virus isolate Wuhan-Hu-1, complete genome	hsa-miR-1286 MIMAT0005877 Homo sapiens miR-1286	15357	15349	08:01:01	0	-20.8	-6.6	-14.2	-44.79	-37.87	-6.91	-13.88
MN908947.3 Wuhan seafood market pneumonia virus isolate Wuhan-Hu-1, complete genome	hsa-miR-557 MIMAT0003221 Homo sapiens miR-557	4316	4309	07:00:01	0	-19.9	-6	-13.9	-44.54	-38.51	-6.02	-13.87
MN908947.3 Wuhan seafood market pneumonia virus isolate Wuhan-Hu-1, complete genome	hsa-miR-6865-5p MIMAT0027630 Homo sapiens miR-6865-5p	10041	10033	08:01:01	0	-20.69	-6	-14.69	-44.13	-37.32	-6.81	-13.87
MN908947.3 Wuhan seafood market pneumonia virus isolate Wuhan-Hu-1, complete genome	hsa-miR-3120-3p MIMAT0014982 Homo sapiens miR-3120-3p	26729	26721	08:01:00	0	-24.4	-9.5	-14.9	-48.71	-38.18	-10.52	-13.87
MN908947.3 Wuhan seafood market pneumonia virus isolate Wuhan-Hu-1, complete genome	hsa-miR-9851-3p MIMAT0048640 Homo sapiens miR-9851-3p	15121	15113	08:00:01	0	-28.3	-12.9	-15.4	-33.63	-19.19	-14.43	-13.86
MN908947.3 Wuhan seafood market pneumonia virus isolate Wuhan-Hu-1, complete genome	hsa-miR-6081 MIMAT0023706 Homo sapiens miR-6081	28930	28923	07:00:01	0	-28.4	-10	-18.4	-60.58	-46.05	-14.53	-13.86
MN908947.3 Wuhan seafood market pneumonia virus isolate Wuhan-Hu-1, complete genome	hsa-miR-4651 MIMAT0019715 Homo sapiens miR-4651	8322	8316	06:00:00	0	-21.43	-12.1	-9.33	-41.13	-33.55	-7.57	-13.85
MN908947.3 Wuhan seafood market pneumonia virus isolate Wuhan-Hu-1, complete genome	hsa-miR-4708-5p MIMAT0019809 Homo sapiens miR-4708-5p	10715	10707	08:01:01	0	-25.4	-8.8	-16.6	-43.69	-32.14	-11.54	-13.85
MN908947.3 Wuhan seafood market pneumonia virus isolate Wuhan-Hu-1, complete genome	hsa-miR-6777-3p MIMAT0027455 Homo sapiens miR-6777-3p	11391	11383	08:01:00	0	-25.8	-10.1	-15.7	-39.92	-27.98	-11.94	-13.85
MN908947.3 Wuhan seafood market pneumonia virus isolate Wuhan-Hu-1, complete genome	hsa-miR-622 MIMAT0003291 Homo sapiens miR-622	11684	11678	06:00:00	0	-20.41	-8.4	-12.01	-34.38	-27.83	-6.55	-13.85
MN908947.3 Wuhan seafood market pneumonia virus isolate Wuhan-Hu-1, complete genome	hsa-miR-105-3p MIMAT0004516 Homo sapiens miR-105-3p	25102	25094	08:01:01	0	-18.11	-7	-11.11	-39.17	-34.92	-4.25	-13.85
MN908947.3 Wuhan seafood market pneumonia virus isolate Wuhan-Hu-1, complete genome	hsa-miR-5194 MIMAT0021125 Homo sapiens miR-5194	25809	25801	08:01:01	0	-20.9	-7.3	-13.6	-47.25	-40.21	-7.04	-13.85
MN908947.3 Wuhan seafood market pneumonia virus isolate Wuhan-Hu-1, complete genome	hsa-miR-6513-5p MIMAT0025482 Homo sapiens miR-6513-5p	26867	26859	08:01:01	0	-22	-5.3	-16.7	-45.1	-36.96	-8.14	-13.85
MN908947.3 Wuhan seafood market pneumonia virus isolate Wuhan-Hu-1, complete genome	hsa-miR-6129 MIMAT0024613 Homo sapiens miR-6129	28761	28753	08:00:01	0	-20.4	-12.5	-7.9	-50.48	-43.94	-6.54	-13.85
MN908947.3 Wuhan seafood market pneumonia virus isolate Wuhan-Hu-1, complete genome	hsa-miR-1238-5p MIMAT0022947 Homo sapiens miR-1238-5p	28447	28439	08:00:01	0	-23.4	-10.9	-12.5	-49.68	-40.12	-9.55	-13.84
MN908947.3 Wuhan seafood market pneumonia virus isolate Wuhan-Hu-1, complete genome	hsa-miR-6727-5p MIMAT0027355 Homo sapiens miR-6727-5p	7395	7388	07:00:00	0	-22	-14.2	-7.8	-38.18	-30.02	-8.16	-13.83
MN908947.3 Wuhan seafood market pneumonia virus isolate Wuhan-Hu-1, complete genome	hsa-miR-1228-5p MIMAT0005582 Homo sapiens miR-1228-5p	11760	11752	08:01:00	0	-22	-12.1	-9.9	-46.68	-38.52	-8.16	-13.83
MN908947.3 Wuhan seafood market pneumonia virus isolate Wuhan-Hu-1, complete genome	hsa-miR-6736-5p MIMAT0027373 Homo sapiens miR-6736-5p	17902	17894	08:01:01	0	-18.4	-9.5	-8.9	-41.68	-37.12	-4.56	-13.83
MN908947.3 Wuhan seafood market pneumonia virus isolate Wuhan-Hu-1, complete genome	hsa-miR-7160-5p MIMAT0028230 Homo sapiens miR-7160-5p	23610	23603	07:00:01	0	-19.4	-12.3	-7.1	-54.69	-49.12	-5.56	-13.83
MN908947.3 Wuhan seafood market pneumonia virus isolate Wuhan-Hu-1, complete genome	hsa-miR-6743-5p MIMAT0027387 Homo sapiens miR-6743-5p	24806	24798	08:01:01	0	-20	-8.5	-11.5	-46.62	-40.46	-6.16	-13.83
MN908947.3 Wuhan seafood market pneumonia virus isolate Wuhan-Hu-1, complete genome	hsa-miR-6880-5p MIMAT0027660 Homo sapiens miR-6880-5p	4705	4698	07:00:01	0	-20.3	-9.6	-10.7	-44.75	-38.27	-6.47	-13.82
MN908947.3 Wuhan seafood market pneumonia virus isolate Wuhan-Hu-1, complete genome	hsa-miR-6772-5p MIMAT0027444 Homo sapiens miR-6772-5p	17461	17453	08:01:01	0	-22.7	-10.8	-11.9	-42.26	-33.39	-8.87	-13.82
MN908947.3 Wuhan seafood market pneumonia virus isolate Wuhan-Hu-1, complete genome	hsa-miR-185-3p MIMAT0004611 Homo sapiens miR-185-3p	28401	28394	07:00:01	0	-28.46	-14.6	-13.86	-54.15	-39.51	-14.63	-13.82
MN908947.3 Wuhan seafood market pneumonia virus isolate Wuhan-Hu-1, complete genome	hsa-miR-1269a MIMAT0005923 Homo sapiens miR-1269a	28592	28584	08:00:00	0	-25.21	-12.9	-12.31	-53.87	-42.48	-11.38	-13.82
MN908947.3 Wuhan seafood market pneumonia virus isolate Wuhan-Hu-1, complete genome	hsa-miR-7160-5p MIMAT0028230 Homo sapiens miR-7160-5p	317	309	08:01:01	0	-17.9	-5	-12.9	-60.21	-56.12	-4.08	-13.81
MN908947.3 Wuhan seafood market pneumonia virus isolate Wuhan-Hu-1, complete genome	hsa-miR-6853-5p MIMAT0027606 Homo sapiens miR-6853-5p	11759	11751	08:01:00	0	-22.3	-10.6	-11.7	-45.87	-37.39	-8.48	-13.81
MN908947.3 Wuhan seafood market pneumonia virus isolate Wuhan-Hu-1, complete genome	hsa-miR-3189-3p MIMAT0015071 Homo sapiens miR-3189-3p	18182	18174	08:00:01	0	-21.2	-12.2	-9	-45.58	-38.19	-7.38	-13.81
MN908947.3 Wuhan seafood market pneumonia virus isolate Wuhan-Hu-1, complete genome	hsa-miR-30c-1-3p MIMAT0004674 Homo sapiens miR-30c-1-3p	21815	21807	08:01:01	0	-24.3	-7.3	-17	-40.61	-30.13	-10.48	-13.81
MN908947.3 Wuhan seafood market pneumonia virus isolate Wuhan-Hu-1, complete genome	hsa-miR-4322 MIMAT0016873 Homo sapiens miR-4322	23711	23705	06:00:00	0	-17.1	-9.3	-7.8	-34.51	-31.23	-3.28	-13.81
MN908947.3 Wuhan seafood market pneumonia virus isolate Wuhan-Hu-1, complete genome	hsa-miR-509-3-5p MIMAT0004975 Homo sapiens miR-509-3-5p	24193	24185	08:01:00	0	-20.5	-8.1	-12.4	-45.74	-39.05	-6.69	-13.81
MN908947.3 Wuhan seafood market pneumonia virus isolate Wuhan-Hu-1, complete genome	hsa-miR-4650-3p MIMAT0019714 Homo sapiens miR-4650-3p	4336	4328	08:00:00	0	-23.1	-11.1	-12	-47.97	-38.67	-9.29	-13.8
MN908947.3 Wuhan seafood market pneumonia virus isolate Wuhan-Hu-1, complete genome	hsa-miR-214-5p MIMAT0004564 Homo sapiens miR-214-5p	10620	10613	07:00:00	0	-22.14	-13.1	-9.04	-46.95	-38.61	-8.33	-13.8
MN908947.3 Wuhan seafood market pneumonia virus isolate Wuhan-Hu-1, complete genome	hsa-miR-5010-5p MIMAT0021043 Homo sapiens miR-5010-5p	15053	15045	08:01:01	0	-19.9	-10.8	-9.1	-42.76	-36.66	-6.09	-13.8
MN908947.3 Wuhan seafood market pneumonia virus isolate Wuhan-Hu-1, complete genome	hsa-miR-6778-5p MIMAT0027456 Homo sapiens miR-6778-5p	21847	21840	07:00:01	0	-20.01	-9.8	-10.21	-44.49	-38.28	-6.2	-13.8
MN908947.3 Wuhan seafood market pneumonia virus isolate Wuhan-Hu-1, complete genome	hsa-miR-6894-5p MIMAT0027688 Homo sapiens miR-6894-5p	27540	27532	08:00:01	0	-22.05	-11.9	-10.15	-41.48	-33.24	-8.24	-13.8
MN908947.3 Wuhan seafood market pneumonia virus isolate Wuhan-Hu-1, complete genome	hsa-miR-6871-3p MIMAT0027643 Homo sapiens miR-6871-3p	12038	12030	08:00:00	0	-23.4	-14.9	-8.5	-42.92	-33.32	-9.6	-13.79
MN908947.3 Wuhan seafood market pneumonia virus isolate Wuhan-Hu-1, complete genome	hsa-miR-7108-5p MIMAT0028113 Homo sapiens miR-7108-5p	13266	13260	06:00:00	0	-27.2	-9.3	-17.9	-49.9	-36.49	-13.4	-13.79
MN908947.3 Wuhan seafood market pneumonia virus isolate Wuhan-Hu-1, complete genome	hsa-miR-3132 MIMAT0014997 Homo sapiens miR-3132	10210	10202	08:01:01	0	-21.14	-7.6	-13.54	-43.92	-36.56	-7.35	-13.78
MN908947.3 Wuhan seafood market pneumonia virus isolate Wuhan-Hu-1, complete genome	hsa-miR-5091 MIMAT0021083 Homo sapiens miR-5091	20975	20968	07:00:01	0	-21.99	-10.1	-11.89	-51.51	-43.3	-8.2	-13.78
MN908947.3 Wuhan seafood market pneumonia virus isolate Wuhan-Hu-1, complete genome	hsa-miR-12119 MIMAT0049013 Homo sapiens miR-12119	1099	1091	08:01:01	0	-18.7	-7.3	-11.4	-38.83	-33.9	-4.92	-13.77
MN908947.3 Wuhan seafood market pneumonia virus isolate Wuhan-Hu-1, complete genome	hsa-miR-4512 MIMAT0019049 Homo sapiens miR-4512	10452	10444	08:01:00	0	-24.4	-15.6	-8.8	-49.45	-38.82	-10.62	-13.77
MN908947.3 Wuhan seafood market pneumonia virus isolate Wuhan-Hu-1, complete genome	hsa-miR-10400-5p MIMAT0041631 Homo sapiens miR-10400-5p	18465	18457	08:01:00	0	-24	-13.5	-10.5	-42.48	-32.25	-10.22	-13.77
MN908947.3 Wuhan seafood market pneumonia virus isolate Wuhan-Hu-1, complete genome	hsa-miR-4259 MIMAT0016880 Homo sapiens miR-4259	313	307	06:00:00	0	-20.3	-6.4	-13.9	-61.98	-55.45	-6.53	-13.76
MN908947.3 Wuhan seafood market pneumonia virus isolate Wuhan-Hu-1, complete genome	hsa-miR-10401-5p MIMAT0041633 Homo sapiens miR-10401-5p	1918	1910	08:00:01	0	-19.29	-14.6	-4.69	-42.35	-36.82	-5.52	-13.76
MN908947.3 Wuhan seafood market pneumonia virus isolate Wuhan-Hu-1, complete genome	hsa-miR-6805-5p MIMAT0027510 Homo sapiens miR-6805-5p	25706	25699	07:00:01	0	-22.11	-11.7	-10.41	-46.36	-38.01	-8.34	-13.76
MN908947.3 Wuhan seafood market pneumonia virus isolate Wuhan-Hu-1, complete genome	hsa-miR-493-3p MIMAT0003161 Homo sapiens miR-493-3p	10609	10602	07:00:01	0	-22.61	-7.9	-14.71	-43.74	-34.88	-8.85	-13.75
MN908947.3 Wuhan seafood market pneumonia virus isolate Wuhan-Hu-1, complete genome	hsa-miR-219a-2-3p MIMAT0004675 Homo sapiens miR-219a-2-3p	17381	17373	08:01:01	0	-18.49	-3.8	-14.69	-46.21	-41.48	-4.73	-13.75
MN908947.3 Wuhan seafood market pneumonia virus isolate Wuhan-Hu-1, complete genome	hsa-miR-1231 MIMAT0005586 Homo sapiens miR-1231	23306	23298	08:01:00	0	-22.3	-3.2	-19.1	-52.65	-44.11	-8.54	-13.75
MN908947.3 Wuhan seafood market pneumonia virus isolate Wuhan-Hu-1, complete genome	hsa-miR-214-3p MIMAT0000271 Homo sapiens miR-214-3p	25324	25317	07:00:00	0	-23	-11.9	-11.1	-49.05	-39.81	-9.24	-13.75
MN908947.3 Wuhan seafood market pneumonia virus isolate Wuhan-Hu-1, complete genome	hsa-miR-6822-5p MIMAT0027544 Homo sapiens miR-6822-5p	4798	4790	08:01:01	0	-20.6	-10.6	-10	-39.37	-32.51	-6.85	-13.74
MN908947.3 Wuhan seafood market pneumonia virus isolate Wuhan-Hu-1, complete genome	hsa-miR-7150 MIMAT0028211 Homo sapiens miR-7150	11202	11195	07:00:01	0	-19.8	-9.6	-10.2	-42.22	-36.17	-6.05	-13.74
MN908947.3 Wuhan seafood market pneumonia virus isolate Wuhan-Hu-1, complete genome	hsa-miR-6511b-5p MIMAT0025847 Homo sapiens miR-6511b-5p	12738	12730	08:01:01	0	-20.8	-7.9	-12.9	-42.5	-35.44	-7.05	-13.74
MN908947.3 Wuhan seafood market pneumonia virus isolate Wuhan-Hu-1, complete genome	hsa-miR-1233-5p MIMAT0022943 Homo sapiens miR-1233-5p	23458	23451	07:00:01	0	-19.55	-10.4	-9.15	-40.54	-34.74	-5.8	-13.74
MN908947.3 Wuhan seafood market pneumonia virus isolate Wuhan-Hu-1, complete genome	hsa-miR-3187-3p MIMAT0015069 Homo sapiens miR-3187-3p	853	846	07:00:01	0	-24.5	-9.1	-15.4	-55.87	-45.1	-10.76	-13.73
MN908947.3 Wuhan seafood market pneumonia virus isolate Wuhan-Hu-1, complete genome	hsa-miR-298 MIMAT0004901 Homo sapiens miR-298	187	180	07:00:00	0	-20.1	-10.8	-9.3	-57.48	-51.11	-6.37	-13.72
MN908947.3 Wuhan seafood market pneumonia virus isolate Wuhan-Hu-1, complete genome	hsa-miR-510-5p MIMAT0002882 Homo sapiens miR-510-5p	11057	11049	08:01:00	0	-19.88	-7.6	-12.28	-40.37	-34.22	-6.15	-13.72
MN908947.3 Wuhan seafood market pneumonia virus isolate Wuhan-Hu-1, complete genome	hsa-miR-219a-1-3p MIMAT0004567 Homo sapiens miR-219a-1-3p	11791	11783	08:01:01	0	-18.61	-7.5	-11.11	-44.46	-39.57	-4.88	-13.72
MN908947.3 Wuhan seafood market pneumonia virus isolate Wuhan-Hu-1, complete genome	hsa-miR-6763-5p MIMAT0027426 Homo sapiens miR-6763-5p	29840	29834	06:00:00	0	-18.95	-10.5	-8.45	-26.64	-21.41	-5.22	-13.72
MN908947.3 Wuhan seafood market pneumonia virus isolate Wuhan-Hu-1, complete genome	hsa-miR-5189-5p MIMAT0021120 Homo sapiens miR-5189-5p	14773	14766	07:00:01	0	-17.8	-10.6	-7.2	-42.44	-38.36	-4.08	-13.71
MN908947.3 Wuhan seafood market pneumonia virus isolate Wuhan-Hu-1, complete genome	hsa-miR-769-5p MIMAT0003886 Homo sapiens miR-769-5p	26601	26594	07:00:01	0	-25	-8.6	-16.4	-52.39	-41.1	-11.28	-13.71
MN908947.3 Wuhan seafood market pneumonia virus isolate Wuhan-Hu-1, complete genome	hsa-miR-6803-5p MIMAT0027506 Homo sapiens miR-6803-5p	28871	28863	08:01:01	0	-16.9	-6.3	-10.6	-67.32	-64.14	-3.18	-13.71
MN908947.3 Wuhan seafood market pneumonia virus isolate Wuhan-Hu-1, complete genome	hsa-miR-615-5p MIMAT0004804 Homo sapiens miR-615-5p	15869	15862	07:00:01	0	-20.6	-12.4	-8.2	-37.77	-30.88	-6.89	-13.7
MN908947.3 Wuhan seafood market pneumonia virus isolate Wuhan-Hu-1, complete genome	hsa-miR-592 MIMAT0003260 Homo sapiens miR-592	14218	14210	08:01:00	0	-22.6	-9	-13.6	-44.8	-35.9	-8.9	-13.69
MN908947.3 Wuhan seafood market pneumonia virus isolate Wuhan-Hu-1, complete genome	hsa-miR-6752-5p MIMAT0027404 Homo sapiens miR-6752-5p	18122	18114	08:01:01	0	-21.1	-11	-10.1	-39.76	-32.35	-7.4	-13.69
MN908947.3 Wuhan seafood market pneumonia virus isolate Wuhan-Hu-1, complete genome	hsa-miR-6777-5p MIMAT0027454 Homo sapiens miR-6777-5p	21642	21634	08:01:01	0	-15.4	-8.8	-6.6	-23.79	-22.09	-1.7	-13.69
MN908947.3 Wuhan seafood market pneumonia virus isolate Wuhan-Hu-1, complete genome	hsa-miR-211-3p MIMAT0022694 Homo sapiens miR-211-3p	24771	24763	08:00:00	0	-24.09	-14	-10.09	-51.06	-40.67	-10.39	-13.69
MN908947.3 Wuhan seafood market pneumonia virus isolate Wuhan-Hu-1, complete genome	hsa-miR-8080 MIMAT0031007 Homo sapiens miR-8080	28009	28001	08:01:00	0	-24.6	-10.7	-13.9	-49.27	-38.37	-10.9	-13.69
MN908947.3 Wuhan seafood market pneumonia virus isolate Wuhan-Hu-1, complete genome	hsa-miR-378f MIMAT0018932 Homo sapiens miR-378f	28515	28508	07:00:00	0	-18.46	-11.7	-6.76	-41.11	-36.34	-4.76	-13.69
MN908947.3 Wuhan seafood market pneumonia virus isolate Wuhan-Hu-1, complete genome	hsa-miR-194-5p MIMAT0000460 Homo sapiens miR-194-5p	3481	3473	08:01:01	0	-23.7	-7.3	-16.4	-48.19	-38.18	-10.01	-13.68
MN908947.3 Wuhan seafood market pneumonia virus isolate Wuhan-Hu-1, complete genome	hsa-miR-6845-5p MIMAT0027590 Homo sapiens miR-6845-5p	7393	7386	07:00:00	0	-21.98	-16.6	-5.38	-37.61	-29.31	-8.29	-13.68
MN908947.3 Wuhan seafood market pneumonia virus isolate Wuhan-Hu-1, complete genome	hsa-miR-661 MIMAT0003324 Homo sapiens miR-661	23596	23588	08:01:01	0	-24.4	-7.3	-17.1	-52.85	-42.14	-10.71	-13.68
MN908947.3 Wuhan seafood market pneumonia virus isolate Wuhan-Hu-1, complete genome	hsa-miR-6858-5p MIMAT0027616 Homo sapiens miR-6858-5p	26348	26340	08:01:01	0	-22.2	-5.1	-17.1	-47.11	-38.6	-8.51	-13.68
MN908947.3 Wuhan seafood market pneumonia virus isolate Wuhan-Hu-1, complete genome	hsa-miR-7156-5p MIMAT0028222 Homo sapiens miR-7156-5p	28971	28963	08:00:01	0	-25.4	-10.6	-14.8	-57.18	-45.46	-11.71	-13.68
MN908947.3 Wuhan seafood market pneumonia virus isolate Wuhan-Hu-1, complete genome	hsa-miR-6857-5p MIMAT0027614 Homo sapiens miR-6857-5p	29840	29833	07:00:00	0	-18.91	-11.7	-7.21	-26.64	-21.41	-5.22	-13.68
MN908947.3 Wuhan seafood market pneumonia virus isolate Wuhan-Hu-1, complete genome	hsa-miR-1183 MIMAT0005828 Homo sapiens miR-1183	4690	4683	07:00:00	0	-24.2	-7.8	-16.4	-47.39	-36.87	-10.52	-13.67
MN908947.3 Wuhan seafood market pneumonia virus isolate Wuhan-Hu-1, complete genome	hsa-miR-6874-5p MIMAT0027648 Homo sapiens miR-6874-5p	16396	16390	06:00:00	0	-20.2	-9.8	-10.4	-36.33	-29.81	-6.52	-13.67
MN908947.3 Wuhan seafood market pneumonia virus isolate Wuhan-Hu-1, complete genome	hsa-miR-6724-5p MIMAT0025856 Homo sapiens miR-6724-5p	29533	29525	08:01:01	0	-20.5	-4.8	-15.7	-39.91	-33.08	-6.82	-13.67
MN908947.3 Wuhan seafood market pneumonia virus isolate Wuhan-Hu-1, complete genome	hsa-miR-103a-3p MIMAT0000101 Homo sapiens miR-103a-3p	14568	14561	07:00:00	0	-23.51	-11.5	-12.01	-47.65	-37.8	-9.84	-13.66
MN908947.3 Wuhan seafood market pneumonia virus isolate Wuhan-Hu-1, complete genome	hsa-miR-6879-5p MIMAT0027658 Homo sapiens miR-6879-5p	27019	27011	08:01:01	0	-18.9	-12.7	-6.2	-48.74	-43.51	-5.23	-13.66
MN908947.3 Wuhan seafood market pneumonia virus isolate Wuhan-Hu-1, complete genome	hsa-miR-330-5p MIMAT0004693 Homo sapiens miR-330-5p	27022	27014	08:01:01	0	-18.21	-7.3	-10.91	-49.92	-45.37	-4.54	-13.66
MN908947.3 Wuhan seafood market pneumonia virus isolate Wuhan-Hu-1, complete genome	hsa-miR-557 MIMAT0003221 Homo sapiens miR-557	29815	29808	07:00:01	0	-19.6	-6	-13.6	-37.46	-31.52	-5.93	-13.66
MN908947.3 Wuhan seafood market pneumonia virus isolate Wuhan-Hu-1, complete genome	hsa-miR-6862-5p MIMAT0027625 Homo sapiens miR-6862-5p	8821	8813	08:01:00	0	-18.85	-12.3	-6.55	-53.71	-48.51	-5.19	-13.65
MN908947.3 Wuhan seafood market pneumonia virus isolate Wuhan-Hu-1, complete genome	hsa-miR-6861-5p MIMAT0027623 Homo sapiens miR-6861-5p	9174	9166	08:01:01	0	-21.56	-7.4	-14.16	-41.43	-33.52	-7.9	-13.65
MN908947.3 Wuhan seafood market pneumonia virus isolate Wuhan-Hu-1, complete genome	hsa-miR-3935 MIMAT0018350 Homo sapiens miR-3935	8345	8337	08:01:01	0	-23.2	-3.5	-19.7	-41.8	-32.25	-9.55	-13.64
MN908947.3 Wuhan seafood market pneumonia virus isolate Wuhan-Hu-1, complete genome	hsa-miR-198 MIMAT0000228 Homo sapiens miR-198	9392	9384	08:00:01	0	-23.7	-11.6	-12.1	-47.62	-37.56	-10.05	-13.64
MN908947.3 Wuhan seafood market pneumonia virus isolate Wuhan-Hu-1, complete genome	hsa-miR-6748-5p MIMAT0027396 Homo sapiens miR-6748-5p	14412	14404	08:00:01	0	-25.5	-13.8	-11.7	-45.48	-33.63	-11.85	-13.64
MN908947.3 Wuhan seafood market pneumonia virus isolate Wuhan-Hu-1, complete genome	hsa-miR-4709-3p MIMAT0019812 Homo sapiens miR-4709-3p	14664	14657	07:00:01	0	-15.84	-5.8	-10.04	-40.28	-38.08	-2.19	-13.64
MN908947.3 Wuhan seafood market pneumonia virus isolate Wuhan-Hu-1, complete genome	hsa-miR-10394-3p MIMAT0041620 Homo sapiens miR-10394-3p	18659	18651	08:01:01	0	-21.6	-11.3	-10.3	-44.86	-36.91	-7.95	-13.64
MN908947.3 Wuhan seafood market pneumonia virus isolate Wuhan-Hu-1, complete genome	hsa-miR-548w MIMAT0015060 Homo sapiens miR-548w	23683	23675	08:01:01	0	-19.1	-6	-13.1	-34.01	-28.55	-5.45	-13.64
MN908947.3 Wuhan seafood market pneumonia virus isolate Wuhan-Hu-1, complete genome	hsa-miR-4513 MIMAT0019050 Homo sapiens miR-4513	25729	25721	08:01:01	0	-16.95	-5.2	-11.75	-43.57	-40.26	-3.3	-13.64
MN908947.3 Wuhan seafood market pneumonia virus isolate Wuhan-Hu-1, complete genome	hsa-miR-3909 MIMAT0018183 Homo sapiens miR-3909	28482	28474	08:01:00	0	-21.21	-8.9	-12.31	-39.57	-32	-7.56	-13.64
MN908947.3 Wuhan seafood market pneumonia virus isolate Wuhan-Hu-1, complete genome	hsa-miR-4687-3p MIMAT0019775 Homo sapiens miR-4687-3p	12470	12462	08:00:01	0	-24.75	-13.7	-11.05	-43.56	-32.44	-11.11	-13.63
MN908947.3 Wuhan seafood market pneumonia virus isolate Wuhan-Hu-1, complete genome	hsa-miR-6817-5p MIMAT0027534 Homo sapiens miR-6817-5p	16689	16681	08:01:01	0	-23.39	-7.4	-15.99	-44.08	-34.32	-9.75	-13.63
MN908947.3 Wuhan seafood market pneumonia virus isolate Wuhan-Hu-1, complete genome	hsa-miR-6070 MIMAT0023695 Homo sapiens miR-6070	17096	17088	08:01:01	0	-27.1	-7.5	-19.6	-45.43	-31.97	-13.46	-13.63
MN908947.3 Wuhan seafood market pneumonia virus isolate Wuhan-Hu-1, complete genome	hsa-miR-6165 MIMAT0024782 Homo sapiens miR-6165	17752	17746	06:00:00	0	-18.4	-8.8	-9.6	-43.81	-39.05	-4.76	-13.63
MN908947.3 Wuhan seafood market pneumonia virus isolate Wuhan-Hu-1, complete genome	hsa-miR-1238-5p MIMAT0022947 Homo sapiens miR-1238-5p	17902	17894	08:01:01	0	-18.2	-9.5	-8.7	-41.68	-37.12	-4.56	-13.63
MN908947.3 Wuhan seafood market pneumonia virus isolate Wuhan-Hu-1, complete genome	hsa-miR-520a-5p MIMAT0002833 Homo sapiens miR-520a-5p	19601	19593	08:00:00	0	-19	-14	-5	-35.4	-30.04	-5.36	-13.63
MN908947.3 Wuhan seafood market pneumonia virus isolate Wuhan-Hu-1, complete genome	hsa-miR-6890-5p MIMAT0027680 Homo sapiens miR-6890-5p	21641	21633	08:01:00	0	-15.3	-10.1	-5.2	-24.52	-22.85	-1.67	-13.62
MN908947.3 Wuhan seafood market pneumonia virus isolate Wuhan-Hu-1, complete genome	hsa-miR-6865-5p MIMAT0027630 Homo sapiens miR-6865-5p	29286	29278	08:01:01	0	-22.55	-11.6	-10.95	-52.21	-43.28	-8.92	-13.62
MN908947.3 Wuhan seafood market pneumonia virus isolate Wuhan-Hu-1, complete genome	hsa-miR-6727-3p MIMAT0027356 Homo sapiens miR-6727-3p	3484	3476	08:01:00	0	-23.6	-9.1	-14.5	-49.27	-39.29	-9.98	-13.61
MN908947.3 Wuhan seafood market pneumonia virus isolate Wuhan-Hu-1, complete genome	hsa-miR-449c-3p MIMAT0013771 Homo sapiens miR-449c-3p	15218	15210	08:01:00	0	-17.71	-6	-11.71	-44.44	-40.34	-4.09	-13.61
MN908947.3 Wuhan seafood market pneumonia virus isolate Wuhan-Hu-1, complete genome	hsa-miR-4752 MIMAT0019889 Homo sapiens miR-4752	15945	15937	08:01:01	0	-19.3	-8.4	-10.9	-39	-33.31	-5.68	-13.61
MN908947.3 Wuhan seafood market pneumonia virus isolate Wuhan-Hu-1, complete genome	hsa-miR-6859-5p MIMAT0027618 Homo sapiens miR-6859-5p	17552	17544	08:01:00	0	-24.4	-11.1	-13.3	-47.43	-36.65	-10.78	-13.61
MN908947.3 Wuhan seafood market pneumonia virus isolate Wuhan-Hu-1, complete genome	hsa-miR-6742-5p MIMAT0027385 Homo sapiens miR-6742-5p	18123	18115	08:01:01	0	-20.3	-9.7	-10.6	-39.59	-32.9	-6.68	-13.61
MN908947.3 Wuhan seafood market pneumonia virus isolate Wuhan-Hu-1, complete genome	hsa-miR-4746-5p MIMAT0019880 Homo sapiens miR-4746-5p	19884	19876	08:01:01	0	-20	-11.8	-8.2	-42.38	-35.99	-6.38	-13.61
MN908947.3 Wuhan seafood market pneumonia virus isolate Wuhan-Hu-1, complete genome	hsa-miR-6071 MIMAT0023696 Homo sapiens miR-6071	22997	22989	08:01:01	0	-24.7	-7.1	-17.6	-43.97	-32.89	-11.08	-13.61
MN908947.3 Wuhan seafood market pneumonia virus isolate Wuhan-Hu-1, complete genome	hsa-miR-3911 MIMAT0018185 Homo sapiens miR-3911	23303	23295	08:01:00	0	-22.4	-9.6	-12.8	-53.41	-44.62	-8.78	-13.61
MN908947.3 Wuhan seafood market pneumonia virus isolate Wuhan-Hu-1, complete genome	hsa-miR-4739 MIMAT0019868 Homo sapiens miR-4739	24721	24713	08:01:01	0	-24.5	-10.8	-13.7	-45.91	-35.03	-10.88	-13.61
MN908947.3 Wuhan seafood market pneumonia virus isolate Wuhan-Hu-1, complete genome	hsa-miR-3135b MIMAT0018985 Homo sapiens miR-3135b	27543	27536	07:00:01	0	-22.2	-10.2	-12	-41.49	-32.91	-8.58	-13.61
MN908947.3 Wuhan seafood market pneumonia virus isolate Wuhan-Hu-1, complete genome	hsa-miR-5189-5p MIMAT0021120 Homo sapiens miR-5189-5p	5705	5698	07:00:01	0	-19.3	-9.9	-9.4	-55.4	-49.7	-5.69	-13.6
MN908947.3 Wuhan seafood market pneumonia virus isolate Wuhan-Hu-1, complete genome	hsa-miR-605-3p MIMAT0026621 Homo sapiens miR-605-3p	11780	11773	07:00:00	0	-21.1	-12	-9.1	-46.37	-38.87	-7.49	-13.6
MN908947.3 Wuhan seafood market pneumonia virus isolate Wuhan-Hu-1, complete genome	hsa-miR-3157-3p MIMAT0019210 Homo sapiens miR-3157-3p	12083	12077	06:00:00	0	-24.3	-10.5	-13.8	-39.75	-29.05	-10.69	-13.6
MN908947.3 Wuhan seafood market pneumonia virus isolate Wuhan-Hu-1, complete genome	hsa-miR-597-3p MIMAT0026619 Homo sapiens miR-597-3p	16973	16965	08:01:01	0	-23.7	-6.1	-17.6	-37.48	-27.39	-10.09	-13.6
MN908947.3 Wuhan seafood market pneumonia virus isolate Wuhan-Hu-1, complete genome	hsa-miR-6861-5p MIMAT0027623 Homo sapiens miR-6861-5p	18106	18098	08:01:00	0	-23.1	-7.1	-16	-43.86	-34.36	-9.49	-13.6
MN908947.3 Wuhan seafood market pneumonia virus isolate Wuhan-Hu-1, complete genome	hsa-miR-3193 MIMAT0015077 Homo sapiens miR-3193	11721	11713	08:01:00	0	-20.7	-8.5	-12.2	-33.91	-26.81	-7.1	-13.59
MN908947.3 Wuhan seafood market pneumonia virus isolate Wuhan-Hu-1, complete genome	hsa-miR-4691-5p MIMAT0019781 Homo sapiens miR-4691-5p	25015	25009	06:00:00	0	-21.66	-9.9	-11.76	-45.33	-37.26	-8.06	-13.59
MN908947.3 Wuhan seafood market pneumonia virus isolate Wuhan-Hu-1, complete genome	hsa-miR-4726-5p MIMAT0019845 Homo sapiens miR-4726-5p	25695	25688	07:00:01	0	-23.4	-12.1	-11.3	-42.54	-32.73	-9.81	-13.58
MN908947.3 Wuhan seafood market pneumonia virus isolate Wuhan-Hu-1, complete genome	hsa-miR-6857-5p MIMAT0027614 Homo sapiens miR-6857-5p	28475	28467	08:01:01	0	-20.9	-8.5	-12.4	-35.75	-28.43	-7.31	-13.58
MN908947.3 Wuhan seafood market pneumonia virus isolate Wuhan-Hu-1, complete genome	hsa-miR-4507 MIMAT0019044 Homo sapiens miR-4507	40	32	08:01:00	0	-20.7	-9.4	-11.3	-28.74	-21.62	-7.12	-13.57
MN908947.3 Wuhan seafood market pneumonia virus isolate Wuhan-Hu-1, complete genome	hsa-miR-3677-5p MIMAT0019221 Homo sapiens miR-3677-5p	11655	11647	08:01:00	0	-17.1	-10.3	-6.8	-35.26	-31.74	-3.52	-13.57
MN908947.3 Wuhan seafood market pneumonia virus isolate Wuhan-Hu-1, complete genome	hsa-miR-4539 MIMAT0019082 Homo sapiens miR-4539	13755	13748	07:00:01	0	-21.73	-6.8	-14.93	-36.98	-28.82	-8.15	-13.57
MN908947.3 Wuhan seafood market pneumonia virus isolate Wuhan-Hu-1, complete genome	hsa-miR-6840-5p MIMAT0027582 Homo sapiens miR-6840-5p	23612	23604	08:01:01	0	-19.05	-9.8	-9.25	-51.69	-46.21	-5.47	-13.57
MN908947.3 Wuhan seafood market pneumonia virus isolate Wuhan-Hu-1, complete genome	hsa-miR-6797-5p MIMAT0027494 Homo sapiens miR-6797-5p	24724	24716	08:01:00	0	-23.9	-12	-11.9	-45.82	-35.5	-10.32	-13.57
MN908947.3 Wuhan seafood market pneumonia virus isolate Wuhan-Hu-1, complete genome	hsa-miR-6509-5p MIMAT0025474 Homo sapiens miR-6509-5p	11679	11671	08:01:01	0	-15.4	-4	-11.4	-34.37	-32.53	-1.83	-13.56
MN908947.3 Wuhan seafood market pneumonia virus isolate Wuhan-Hu-1, complete genome	hsa-miR-487b-5p MIMAT0026614 Homo sapiens miR-487b-5p	28522	28514	08:00:01	0	-18.08	-9.8	-8.28	-40.39	-35.88	-4.51	-13.56
MN908947.3 Wuhan seafood market pneumonia virus isolate Wuhan-Hu-1, complete genome	hsa-miR-510-5p MIMAT0002882 Homo sapiens miR-510-5p	864	856	08:00:01	0	-25.3	-10.2	-15.1	-51.82	-40.08	-11.74	-13.55
MN908947.3 Wuhan seafood market pneumonia virus isolate Wuhan-Hu-1, complete genome	hsa-miR-4786-3p MIMAT0019955 Homo sapiens miR-4786-3p	1445	1437	08:01:00	0	-19.28	-10.4	-8.88	-44.93	-39.2	-5.72	-13.55
MN908947.3 Wuhan seafood market pneumonia virus isolate Wuhan-Hu-1, complete genome	hsa-miR-6779-5p MIMAT0027458 Homo sapiens miR-6779-5p	12122	12114	08:00:01	0	-23.2	-13	-10.2	-49.52	-39.87	-9.64	-13.55
MN908947.3 Wuhan seafood market pneumonia virus isolate Wuhan-Hu-1, complete genome	hsa-miR-4534 MIMAT0019073 Homo sapiens miR-4534	25715	25708	07:00:01	0	-20.6	-8.2	-12.4	-44.01	-36.96	-7.04	-13.55
MN908947.3 Wuhan seafood market pneumonia virus isolate Wuhan-Hu-1, complete genome	hsa-miR-92b-5p MIMAT0004792 Homo sapiens miR-92b-5p	26847	26839	08:01:01	0	-26.4	-10.2	-16.2	-52	-39.15	-12.84	-13.55
MN908947.3 Wuhan seafood market pneumonia virus isolate Wuhan-Hu-1, complete genome	hsa-miR-6722-3p MIMAT0025854 Homo sapiens miR-6722-3p	11236	11228	08:01:01	0	-20.7	-10.4	-10.3	-37.04	-29.89	-7.15	-13.54
MN908947.3 Wuhan seafood market pneumonia virus isolate Wuhan-Hu-1, complete genome	hsa-miR-3147 MIMAT0015019 Homo sapiens miR-3147	14675	14667	08:01:01	0	-17	-4.8	-12.2	-37.93	-34.48	-3.45	-13.54
MN908947.3 Wuhan seafood market pneumonia virus isolate Wuhan-Hu-1, complete genome	hsa-miR-1199-3p MIMAT0031120 Homo sapiens miR-1199-3p	194	186	08:01:01	0	-19.35	-5.95	-13.4	-58.81	-52.99	-5.81	-13.53
MN908947.3 Wuhan seafood market pneumonia virus isolate Wuhan-Hu-1, complete genome	hsa-miR-449c-5p MIMAT0010251 Homo sapiens miR-449c-5p	12753	12746	07:00:01	0	-23	-8.8	-14.2	-44.37	-34.91	-9.46	-13.53
MN908947.3 Wuhan seafood market pneumonia virus isolate Wuhan-Hu-1, complete genome	hsa-miR-3150b-3p MIMAT0018194 Homo sapiens miR-3150b-3p	23607	23600	07:00:00	0	-20	-12.3	-7.7	-54.15	-47.68	-6.46	-13.53
MN908947.3 Wuhan seafood market pneumonia virus isolate Wuhan-Hu-1, complete genome	hsa-miR-644a MIMAT0003314 Homo sapiens miR-644a	23706	23699	07:00:01	0	-16.1	-10.3	-5.8	-37.76	-35.19	-2.57	-13.52
MN908947.3 Wuhan seafood market pneumonia virus isolate Wuhan-Hu-1, complete genome	hsa-miR-490-5p MIMAT0004764 Homo sapiens miR-490-5p	23992	23984	08:01:00	0	-14.2	-8.2	-6	-41.12	-40.44	-0.67	-13.52
MN908947.3 Wuhan seafood market pneumonia virus isolate Wuhan-Hu-1, complete genome	hsa-miR-27a-5p MIMAT0004501 Homo sapiens miR-27a-5p	25703	25697	06:00:00	0	-21.61	-9.9	-11.71	-44.9	-36.82	-8.08	-13.52
MN908947.3 Wuhan seafood market pneumonia virus isolate Wuhan-Hu-1, complete genome	hsa-miR-6822-3p MIMAT0027545 Homo sapiens miR-6822-3p	29720	29714	06:00:00	0	-22.7	-11.1	-11.6	-43.48	-34.3	-9.17	-13.52
MN908947.3 Wuhan seafood market pneumonia virus isolate Wuhan-Hu-1, complete genome	hsa-miR-1290 MIMAT0005880 Homo sapiens miR-1290	15953	15945	08:00:01	0	-20.2	-7.6	-12.6	-40.83	-34.14	-6.68	-13.51
MN908947.3 Wuhan seafood market pneumonia virus isolate Wuhan-Hu-1, complete genome	hsa-miR-6511b-5p MIMAT0025847 Homo sapiens miR-6511b-5p	18719	18711	08:01:01	0	-23.1	-11.2	-11.9	-44.54	-34.96	-9.58	-13.51
MN908947.3 Wuhan seafood market pneumonia virus isolate Wuhan-Hu-1, complete genome	hsa-miR-5579-3p MIMAT0022270 Homo sapiens miR-5579-3p	19052	19044	08:01:00	0	-19.2	-4.3	-14.9	-44.16	-38.47	-5.68	-13.51
MN908947.3 Wuhan seafood market pneumonia virus isolate Wuhan-Hu-1, complete genome	hsa-miR-4682 MIMAT0019767 Homo sapiens miR-4682	21632	21624	08:01:00	0	-19.2	-8.4	-10.8	-27.47	-21.79	-5.68	-13.51
MN908947.3 Wuhan seafood market pneumonia virus isolate Wuhan-Hu-1, complete genome	hsa-miR-769-3p MIMAT0003887 Homo sapiens miR-769-3p	12322	12314	08:01:01	0	-19.24	-6.8	-12.44	-42.92	-37.18	-5.73	-13.5
MN908947.3 Wuhan seafood market pneumonia virus isolate Wuhan-Hu-1, complete genome	hsa-miR-6887-5p MIMAT0027674 Homo sapiens miR-6887-5p	24772	24764	08:01:01	0	-24.2	-11.9	-12.3	-51.74	-41.05	-10.69	-13.5
MN908947.3 Wuhan seafood market pneumonia virus isolate Wuhan-Hu-1, complete genome	hsa-miR-432-3p MIMAT0002815 Homo sapiens miR-432-3p	29287	29279	08:01:00	0	-21.1	-9.9	-11.2	-52.13	-44.53	-7.6	-13.49
MN908947.3 Wuhan seafood market pneumonia virus isolate Wuhan-Hu-1, complete genome	hsa-miR-6861-5p MIMAT0027623 Homo sapiens miR-6861-5p	316	308	08:01:01	0	-17.72	-5.9	-11.82	-61.78	-57.54	-4.23	-13.48
MN908947.3 Wuhan seafood market pneumonia virus isolate Wuhan-Hu-1, complete genome	hsa-miR-4755-3p MIMAT0019896 Homo sapiens miR-4755-3p	8181	8173	08:01:01	0	-23.2	-11.1	-12.1	-41.65	-31.94	-9.71	-13.48
MN908947.3 Wuhan seafood market pneumonia virus isolate Wuhan-Hu-1, complete genome	hsa-miR-298 MIMAT0004901 Homo sapiens miR-298	10819	10813	06:00:00	0	-20.95	-8.2	-12.75	-33.85	-26.38	-7.46	-13.48
MN908947.3 Wuhan seafood market pneumonia virus isolate Wuhan-Hu-1, complete genome	hsa-miR-12122 MIMAT0049016 Homo sapiens miR-12122	15451	15443	08:01:01	0	-23.2	-8.4	-14.8	-46.13	-36.42	-9.71	-13.48
MN908947.3 Wuhan seafood market pneumonia virus isolate Wuhan-Hu-1, complete genome	hsa-miR-6808-3p MIMAT0027517 Homo sapiens miR-6808-3p	20119	20113	06:00:00	0	-19.2	-7.2	-12	-38	-32.29	-5.71	-13.48
MN908947.3 Wuhan seafood market pneumonia virus isolate Wuhan-Hu-1, complete genome	hsa-miR-6859-5p MIMAT0027618 Homo sapiens miR-6859-5p	25712	25705	07:00:01	0	-20.7	-6.8	-13.9	-44.12	-36.91	-7.21	-13.48
MN908947.3 Wuhan seafood market pneumonia virus isolate Wuhan-Hu-1, complete genome	hsa-miR-6860 MIMAT0027622 Homo sapiens miR-6860	1934	1926	08:01:01	0	-19.1	-9.6	-9.5	-42.02	-36.39	-5.62	-13.47
MN908947.3 Wuhan seafood market pneumonia virus isolate Wuhan-Hu-1, complete genome	hsa-miR-3148 MIMAT0015021 Homo sapiens miR-3148	7281	7274	07:00:01	0	-17.3	-4.4	-12.9	-36.67	-32.85	-3.82	-13.47
MN908947.3 Wuhan seafood market pneumonia virus isolate Wuhan-Hu-1, complete genome	hsa-miR-4539 MIMAT0019082 Homo sapiens miR-4539	12112	12105	07:00:01	0	-20.8	-6.3	-14.5	-49.16	-41.84	-7.32	-13.47
MN908947.3 Wuhan seafood market pneumonia virus isolate Wuhan-Hu-1, complete genome	hsa-miR-3937 MIMAT0018352 Homo sapiens miR-3937	12736	12728	08:01:01	0	-22.21	-11.4	-10.81	-41.99	-33.25	-8.73	-13.47
MN908947.3 Wuhan seafood market pneumonia virus isolate Wuhan-Hu-1, complete genome	hsa-miR-2278 MIMAT0011778 Homo sapiens miR-2278	12754	12746	08:01:01	0	-21.6	-9.6	-12	-44.29	-36.16	-8.13	-13.46
MN908947.3 Wuhan seafood market pneumonia virus isolate Wuhan-Hu-1, complete genome	hsa-miR-4271 MIMAT0016901 Homo sapiens miR-4271	15359	15351	08:01:01	0	-20.9	-7.6	-13.3	-43.74	-36.3	-7.43	-13.46
MN908947.3 Wuhan seafood market pneumonia virus isolate Wuhan-Hu-1, complete genome	hsa-miR-27a-5p MIMAT0004501 Homo sapiens miR-27a-5p	2670	2662	08:01:01	0	-19.97	-9.3	-10.67	-47.88	-41.36	-6.51	-13.45
MN908947.3 Wuhan seafood market pneumonia virus isolate Wuhan-Hu-1, complete genome	hsa-miR-15a-3p MIMAT0004488 Homo sapiens miR-15a-3p	11226	11218	08:00:01	0	-19.1	-10.3	-8.8	-36.81	-31.16	-5.64	-13.45
MN908947.3 Wuhan seafood market pneumonia virus isolate Wuhan-Hu-1, complete genome	hsa-miR-6855-5p MIMAT0027610 Homo sapiens miR-6855-5p	11788	11780	08:01:01	0	-19.6	-5.2	-14.4	-44.43	-38.28	-6.14	-13.45
MN908947.3 Wuhan seafood market pneumonia virus isolate Wuhan-Hu-1, complete genome	hsa-miR-3621 MIMAT0018002 Homo sapiens miR-3621	27016	27009	07:00:01	0	-20.4	-11.8	-8.6	-50.37	-43.42	-6.94	-13.45
MN908947.3 Wuhan seafood market pneumonia virus isolate Wuhan-Hu-1, complete genome	hsa-miR-7162-3p MIMAT0028235 Homo sapiens miR-7162-3p	17782	17774	08:01:01	0	-17.2	-8.1	-9.1	-39.48	-35.72	-3.75	-13.44
MN908947.3 Wuhan seafood market pneumonia virus isolate Wuhan-Hu-1, complete genome	hsa-miR-4746-5p MIMAT0019880 Homo sapiens miR-4746-5p	17821	17813	08:01:01	0	-21.5	-11.8	-9.7	-37.45	-29.39	-8.05	-13.44
MN908947.3 Wuhan seafood market pneumonia virus isolate Wuhan-Hu-1, complete genome	hsa-miR-4739 MIMAT0019868 Homo sapiens miR-4739	24722	24715	07:00:01	0	-23.9	-9.6	-14.3	-45.81	-35.35	-10.45	-13.44
MN908947.3 Wuhan seafood market pneumonia virus isolate Wuhan-Hu-1, complete genome	hsa-miR-3188 MIMAT0015070 Homo sapiens miR-3188	9723	9715	08:01:01	0	-20.1	-4.9	-15.2	-34.98	-28.32	-6.66	-13.43
MN908947.3 Wuhan seafood market pneumonia virus isolate Wuhan-Hu-1, complete genome	hsa-miR-6741-5p MIMAT0027383 Homo sapiens miR-6741-5p	11760	11754	06:00:00	0	-21.6	-9.4	-12.2	-46.68	-38.52	-8.16	-13.43
MN908947.3 Wuhan seafood market pneumonia virus isolate Wuhan-Hu-1, complete genome	hsa-miR-6813-5p MIMAT0027526 Homo sapiens miR-6813-5p	21913	21905	08:00:01	0	-27.25	-13.3	-13.95	-37.28	-23.47	-13.81	-13.43
MN908947.3 Wuhan seafood market pneumonia virus isolate Wuhan-Hu-1, complete genome	hsa-miR-3619-3p MIMAT0019219 Homo sapiens miR-3619-3p	29110	29104	06:00:00	0	-27.5	-10.9	-16.6	-56.95	-42.88	-14.06	-13.43
MN908947.3 Wuhan seafood market pneumonia virus isolate Wuhan-Hu-1, complete genome	hsa-miR-877-5p MIMAT0004949 Homo sapiens miR-877-5p	10781	10775	06:00:00	0	-17.07	-7.6	-9.47	-35.94	-32.29	-3.64	-13.42
MN908947.3 Wuhan seafood market pneumonia virus isolate Wuhan-Hu-1, complete genome	hsa-miR-3120-3p MIMAT0014982 Homo sapiens miR-3120-3p	25646	25638	08:00:00	0	-22.1	-10.7	-11.4	-41.03	-32.36	-8.67	-13.42
MN908947.3 Wuhan seafood market pneumonia virus isolate Wuhan-Hu-1, complete genome	hsa-miR-6829-5p MIMAT0027558 Homo sapiens miR-6829-5p	28513	28505	08:00:01	0	-18.69	-14.6	-4.09	-41.81	-36.55	-5.26	-13.42
MN908947.3 Wuhan seafood market pneumonia virus isolate Wuhan-Hu-1, complete genome	hsa-miR-4663 MIMAT0019735 Homo sapiens miR-4663	5706	5699	07:00:01	0	-19.1	-11	-8.1	-55.42	-49.74	-5.68	-13.41
MN908947.3 Wuhan seafood market pneumonia virus isolate Wuhan-Hu-1, complete genome	hsa-miR-1272 MIMAT0005925 Homo sapiens miR-1272	13071	13063	08:01:01	0	-17	-4	-13	-51	-47.41	-3.58	-13.41
MN908947.3 Wuhan seafood market pneumonia virus isolate Wuhan-Hu-1, complete genome	hsa-miR-3909 MIMAT0018183 Homo sapiens miR-3909	15866	15858	08:01:00	0	-18.7	-6.3	-12.4	-39.12	-33.83	-5.28	-13.41
MN908947.3 Wuhan seafood market pneumonia virus isolate Wuhan-Hu-1, complete genome	hsa-miR-1233-5p MIMAT0022943 Homo sapiens miR-1233-5p	22453	22445	08:01:01	0	-24.3	-9.5	-14.8	-36.86	-25.98	-10.88	-13.41
MN908947.3 Wuhan seafood market pneumonia virus isolate Wuhan-Hu-1, complete genome	hsa-miR-6851-5p MIMAT0027602 Homo sapiens miR-6851-5p	25122	25114	08:01:01	0	-18.9	-12.6	-6.3	-41.19	-35.71	-5.48	-13.41
MN908947.3 Wuhan seafood market pneumonia virus isolate Wuhan-Hu-1, complete genome	hsa-miR-214-3p MIMAT0000271 Homo sapiens miR-214-3p	26376	26370	06:00:00	0	-21.3	-8.6	-12.7	-37.09	-29.2	-7.88	-13.41
MN908947.3 Wuhan seafood market pneumonia virus isolate Wuhan-Hu-1, complete genome	hsa-miR-4430 MIMAT0018945 Homo sapiens miR-4430	7953	7945	08:01:01	0	-21	-7	-14	-49.91	-42.31	-7.59	-13.4
MN908947.3 Wuhan seafood market pneumonia virus isolate Wuhan-Hu-1, complete genome	hsa-miR-661 MIMAT0003324 Homo sapiens miR-661	10284	10276	08:01:01	0	-23.8	-10.7	-13.1	-41.62	-31.23	-10.39	-13.4
MN908947.3 Wuhan seafood market pneumonia virus isolate Wuhan-Hu-1, complete genome	hsa-miR-4796-3p MIMAT0019971 Homo sapiens miR-4796-3p	11678	11670	08:00:01	0	-15.6	-8.9	-6.7	-34.22	-32.03	-2.19	-13.4
MN908947.3 Wuhan seafood market pneumonia virus isolate Wuhan-Hu-1, complete genome	hsa-miR-4450 MIMAT0018971 Homo sapiens miR-4450	13284	13276	08:01:01	0	-22.2	-7.2	-15	-45.2	-36.41	-8.79	-13.4
MN908947.3 Wuhan seafood market pneumonia virus isolate Wuhan-Hu-1, complete genome	hsa-miR-6799-3p MIMAT0027499 Homo sapiens miR-6799-3p	17851	17845	06:00:00	0	-22.1	-11.3	-10.8	-37.93	-29.23	-8.69	-13.4
MN908947.3 Wuhan seafood market pneumonia virus isolate Wuhan-Hu-1, complete genome	hsa-miR-1250-5p MIMAT0005902 Homo sapiens miR-1250-5p	24734	24726	08:01:00	0	-24.26	-12.6	-11.66	-45.32	-34.47	-10.85	-13.4
MN908947.3 Wuhan seafood market pneumonia virus isolate Wuhan-Hu-1, complete genome	hsa-miR-6741-5p MIMAT0027383 Homo sapiens miR-6741-5p	2405	2398	07:00:01	0	-17.4	-9.8	-7.6	-45.65	-41.64	-4	-13.39
MN908947.3 Wuhan seafood market pneumonia virus isolate Wuhan-Hu-1, complete genome	hsa-miR-650 MIMAT0003320 Homo sapiens miR-650	21845	21838	07:00:01	0	-20.1	-11.7	-8.4	-45.32	-38.61	-6.7	-13.39
MN908947.3 Wuhan seafood market pneumonia virus isolate Wuhan-Hu-1, complete genome	hsa-miR-331-5p MIMAT0004700 Homo sapiens miR-331-5p	23709	23701	08:01:00	0	-16.6	-6.9	-9.7	-37.46	-34.26	-3.2	-13.39
MN908947.3 Wuhan seafood market pneumonia virus isolate Wuhan-Hu-1, complete genome	hsa-miR-6795-5p MIMAT0027490 Homo sapiens miR-6795-5p	24772	24764	08:01:01	0	-24.09	-11.9	-12.19	-51.74	-41.05	-10.69	-13.39
MN908947.3 Wuhan seafood market pneumonia virus isolate Wuhan-Hu-1, complete genome	hsa-miR-940 MIMAT0004983 Homo sapiens miR-940	29790	29784	06:00:00	0	-20.78	-9.4	-11.38	-41	-33.61	-7.38	-13.39
MN908947.3 Wuhan seafood market pneumonia virus isolate Wuhan-Hu-1, complete genome	hsa-miR-5090 MIMAT0021082 Homo sapiens miR-5090	13380	13372	08:01:01	0	-22.81	-8.6	-14.21	-48.72	-39.29	-9.42	-13.38
MN908947.3 Wuhan seafood market pneumonia virus isolate Wuhan-Hu-1, complete genome	hsa-miR-499a-3p MIMAT0004772 Homo sapiens miR-499a-3p	15267	15260	07:00:00	0	-17.73	-8.5	-9.23	-42.97	-38.63	-4.34	-13.38
MN908947.3 Wuhan seafood market pneumonia virus isolate Wuhan-Hu-1, complete genome	hsa-miR-12115 MIMAT0049009 Homo sapiens miR-12115	22691	22685	06:00:00	0	-18.66	-7.8	-10.86	-45.2	-39.93	-5.27	-13.38
MN908947.3 Wuhan seafood market pneumonia virus isolate Wuhan-Hu-1, complete genome	hsa-miR-767-5p MIMAT0003882 Homo sapiens miR-767-5p	24478	24472	06:00:00	0	-21	-10.7	-10.3	-45.11	-37.5	-7.61	-13.38
MN908947.3 Wuhan seafood market pneumonia virus isolate Wuhan-Hu-1, complete genome	hsa-miR-3125 MIMAT0014988 Homo sapiens miR-3125	28762	28754	08:01:00	0	-19.8	-11	-8.8	-52.34	-45.92	-6.41	-13.38
MN908947.3 Wuhan seafood market pneumonia virus isolate Wuhan-Hu-1, complete genome	hsa-miR-3909 MIMAT0018183 Homo sapiens miR-3909	12334	12327	07:00:01	0	-20.8	-11.5	-9.3	-42.17	-34.74	-7.42	-13.37
MN908947.3 Wuhan seafood market pneumonia virus isolate Wuhan-Hu-1, complete genome	hsa-miR-371a-3p MIMAT0000723 Homo sapiens miR-371a-3p	12740	12733	07:00:01	0	-20.6	-9.9	-10.7	-42.5	-35.27	-7.22	-13.37
MN908947.3 Wuhan seafood market pneumonia virus isolate Wuhan-Hu-1, complete genome	hsa-miR-1233-3p MIMAT0005588 Homo sapiens miR-1233-3p	13544	13536	08:00:01	0	-23.05	-13.3	-9.75	-46.47	-36.8	-9.67	-13.37
MN908947.3 Wuhan seafood market pneumonia virus isolate Wuhan-Hu-1, complete genome	hsa-miR-6827-5p MIMAT0027554 Homo sapiens miR-6827-5p	28719	28711	08:01:00	0	-19.9	-12.6	-7.3	-47.93	-41.41	-6.52	-13.37
MN908947.3 Wuhan seafood market pneumonia virus isolate Wuhan-Hu-1, complete genome	hsa-miR-550b-2-5p MIMAT0022737 Homo sapiens miR-550b-2-5p	29533	29525	08:01:01	0	-20.2	-7.6	-12.6	-39.91	-33.08	-6.82	-13.37
MN908947.3 Wuhan seafood market pneumonia virus isolate Wuhan-Hu-1, complete genome	hsa-miR-503-5p MIMAT0002874 Homo sapiens miR-503-5p	23681	23673	08:01:01	0	-19	-6	-13	-33.04	-27.4	-5.63	-13.36
MN908947.3 Wuhan seafood market pneumonia virus isolate Wuhan-Hu-1, complete genome	hsa-miR-3187-3p MIMAT0015069 Homo sapiens miR-3187-3p	25202	25195	07:00:00	0	-20	-11.5	-8.5	-46.68	-40.04	-6.63	-13.36
MN908947.3 Wuhan seafood market pneumonia virus isolate Wuhan-Hu-1, complete genome	hsa-miR-2278 MIMAT0011778 Homo sapiens miR-2278	7015	7008	07:00:01	0	-19.46	-8.1	-11.36	-40.96	-34.86	-6.1	-13.35
MN908947.3 Wuhan seafood market pneumonia virus isolate Wuhan-Hu-1, complete genome	hsa-miR-6745 MIMAT0027391 Homo sapiens miR-6745	14328	14320	08:01:00	0	-21.9	-9	-12.9	-41.81	-33.27	-8.54	-13.35
MN908947.3 Wuhan seafood market pneumonia virus isolate Wuhan-Hu-1, complete genome	hsa-miR-6772-5p MIMAT0027444 Homo sapiens miR-6772-5p	16998	16991	07:00:01	0	-22.7	-10.1	-12.6	-38.38	-29.03	-9.34	-13.35
MN908947.3 Wuhan seafood market pneumonia virus isolate Wuhan-Hu-1, complete genome	hsa-miR-939-5p MIMAT0004982 Homo sapiens miR-939-5p	17900	17892	08:01:01	0	-18.1	-7.6	-10.5	-42.3	-37.56	-4.74	-13.35
MN908947.3 Wuhan seafood market pneumonia virus isolate Wuhan-Hu-1, complete genome	hsa-miR-4487 MIMAT0019021 Homo sapiens miR-4487	24732	24724	08:01:01	0	-23.5	-9.4	-14.1	-45.07	-34.93	-10.14	-13.35
MN908947.3 Wuhan seafood market pneumonia virus isolate Wuhan-Hu-1, complete genome	hsa-miR-1269a MIMAT0005923 Homo sapiens miR-1269a	28514	28507	07:00:00	0	-18.3	-10.5	-7.8	-41.27	-36.32	-4.94	-13.35
MN908947.3 Wuhan seafood market pneumonia virus isolate Wuhan-Hu-1, complete genome	hsa-miR-4510 MIMAT0019047 Homo sapiens miR-4510	25470	25462	08:00:01	0	-22.6	-12.7	-9.9	-41.65	-32.4	-9.25	-13.34
MN908947.3 Wuhan seafood market pneumonia virus isolate Wuhan-Hu-1, complete genome	hsa-miR-4763-3p MIMAT0019913 Homo sapiens miR-4763-3p	26643	26635	08:01:01	0	-21.9	-10.3	-11.6	-52.59	-44.03	-8.56	-13.33
MN908947.3 Wuhan seafood market pneumonia virus isolate Wuhan-Hu-1, complete genome	hsa-miR-3187-5p MIMAT0019216 Homo sapiens miR-3187-5p	28515	28507	08:01:01	0	-18.1	-7.7	-10.4	-41.11	-36.34	-4.76	-13.33
MN908947.3 Wuhan seafood market pneumonia virus isolate Wuhan-Hu-1, complete genome	hsa-miR-3911 MIMAT0018185 Homo sapiens miR-3911	11718	11711	07:00:01	0	-17.35	-9.6	-7.75	-35.5	-31.48	-4.02	-13.32
MN908947.3 Wuhan seafood market pneumonia virus isolate Wuhan-Hu-1, complete genome	hsa-miR-4436a MIMAT0018952 Homo sapiens miR-4436a	12705	12699	06:00:00	0	-20.67	-8.8	-11.87	-46.22	-38.88	-7.34	-13.32
MN908947.3 Wuhan seafood market pneumonia virus isolate Wuhan-Hu-1, complete genome	hsa-miR-6070 MIMAT0023695 Homo sapiens miR-6070	12899	12891	08:01:00	0	-19.9	-12.1	-7.8	-42.52	-35.94	-6.57	-13.32
MN908947.3 Wuhan seafood market pneumonia virus isolate Wuhan-Hu-1, complete genome	hsa-miR-3177-5p MIMAT0019215 Homo sapiens miR-3177-5p	17433	17425	08:00:01	0	-24.7	-9.2	-15.5	-40.13	-28.75	-11.37	-13.32
MN908947.3 Wuhan seafood market pneumonia virus isolate Wuhan-Hu-1, complete genome	hsa-miR-6836-5p MIMAT0027574 Homo sapiens miR-6836-5p	17751	17745	06:00:00	0	-17.91	-11.6	-6.31	-43.75	-39.17	-4.58	-13.32
MN908947.3 Wuhan seafood market pneumonia virus isolate Wuhan-Hu-1, complete genome	hsa-miR-6088 MIMAT0023713 Homo sapiens miR-6088	17780	17772	08:01:01	0	-17.69	-4.1	-13.59	-39.38	-35.02	-4.36	-13.32
MN908947.3 Wuhan seafood market pneumonia virus isolate Wuhan-Hu-1, complete genome	hsa-miR-3135b MIMAT0018985 Homo sapiens miR-3135b	18705	18697	08:01:01	0	-21.7	-9.7	-12	-46.29	-37.92	-8.37	-13.32
MN908947.3 Wuhan seafood market pneumonia virus isolate Wuhan-Hu-1, complete genome	hsa-miR-4435 MIMAT0018951 Homo sapiens miR-4435	11653	11645	08:01:01	0	-16.9	-11.1	-5.8	-34.28	-30.69	-3.58	-13.31
MN908947.3 Wuhan seafood market pneumonia virus isolate Wuhan-Hu-1, complete genome	hsa-miR-218-1-3p MIMAT0004565 Homo sapiens miR-218-1-3p	28665	28657	08:01:01	0	-24.8	-5.9	-18.9	-48.77	-37.28	-11.48	-13.31
MN908947.3 Wuhan seafood market pneumonia virus isolate Wuhan-Hu-1, complete genome	hsa-miR-183-5p MIMAT0000261 Homo sapiens miR-183-5p	29835	29827	08:00:01	0	-17.61	-9.7	-7.91	-28.39	-24.09	-4.29	-13.31
MN908947.3 Wuhan seafood market pneumonia virus isolate Wuhan-Hu-1, complete genome	hsa-let-7g-3p MIMAT0004584 Homo sapiens let-7g-3p	11842	11835	07:00:00	0	-20.14	-8.3	-11.84	-43.27	-36.44	-6.83	-13.3
MN908947.3 Wuhan seafood market pneumonia virus isolate Wuhan-Hu-1, complete genome	hsa-miR-4701-3p MIMAT0019799 Homo sapiens miR-4701-3p	17006	16998	08:01:01	0	-21.1	-5.4	-15.7	-39.1	-31.3	-7.79	-13.3
MN908947.3 Wuhan seafood market pneumonia virus isolate Wuhan-Hu-1, complete genome	hsa-miR-6085 MIMAT0023710 Homo sapiens miR-6085	25705	25698	07:00:00	0	-21.4	-13.3	-8.1	-44.97	-36.87	-8.09	-13.3
MN908947.3 Wuhan seafood market pneumonia virus isolate Wuhan-Hu-1, complete genome	hsa-miR-4433b-3p MIMAT0030414 Homo sapiens miR-4433b-3p	26897	26889	08:01:00	0	-21.9	-13.2	-8.7	-44.09	-35.49	-8.59	-13.3
MN908947.3 Wuhan seafood market pneumonia virus isolate Wuhan-Hu-1, complete genome	hsa-miR-3059-3p MIMAT0048634 Homo sapiens miR-3059-3p	28479	28471	08:01:00	0	-22	-9.6	-12.4	-36.03	-27.34	-8.69	-13.3
MN908947.3 Wuhan seafood market pneumonia virus isolate Wuhan-Hu-1, complete genome	hsa-miR-3147 MIMAT0015019 Homo sapiens miR-3147	5352	5344	08:01:01	0	-19.3	-7.8	-11.5	-44.82	-38.81	-6	-13.29
MN908947.3 Wuhan seafood market pneumonia virus isolate Wuhan-Hu-1, complete genome	hsa-miR-3130-3p MIMAT0014994 Homo sapiens miR-3130-3p	8940	8934	06:00:00	0	-22.6	-8.6	-14	-54.42	-45.12	-9.3	-13.29
MN908947.3 Wuhan seafood market pneumonia virus isolate Wuhan-Hu-1, complete genome	hsa-miR-6737-5p MIMAT0027375 Homo sapiens miR-6737-5p	18122	18115	07:00:01	0	-20.7	-9.7	-11	-39.76	-32.35	-7.4	-13.29
MN908947.3 Wuhan seafood market pneumonia virus isolate Wuhan-Hu-1, complete genome	hsa-miR-6826-5p MIMAT0027552 Homo sapiens miR-6826-5p	20111	20103	08:01:01	0	-19.1	-4.1	-15	-37.77	-31.97	-5.8	-13.29
MN908947.3 Wuhan seafood market pneumonia virus isolate Wuhan-Hu-1, complete genome	hsa-miR-1184 MIMAT0005829 Homo sapiens miR-1184	22431	22424	07:00:01	0	-23.8	-10.5	-13.3	-43.37	-32.87	-10.5	-13.29
MN908947.3 Wuhan seafood market pneumonia virus isolate Wuhan-Hu-1, complete genome	hsa-miR-4764-5p MIMAT0019914 Homo sapiens miR-4764-5p	23708	23700	08:01:01	0	-17	-7.6	-9.4	-37.54	-33.83	-3.7	-13.29
MN908947.3 Wuhan seafood market pneumonia virus isolate Wuhan-Hu-1, complete genome	hsa-miR-940 MIMAT0004983 Homo sapiens miR-940	27018	27011	07:00:00	0	-18.6	-12.7	-5.9	-48.76	-43.45	-5.3	-13.29
MN908947.3 Wuhan seafood market pneumonia virus isolate Wuhan-Hu-1, complete genome	hsa-miR-549a-5p MIMAT0037328 Homo sapiens miR-549a-5p	29785	29777	08:01:01	0	-21.3	-9	-12.3	-42.96	-34.96	-8	-13.29
MN908947.3 Wuhan seafood market pneumonia virus isolate Wuhan-Hu-1, complete genome	hsa-miR-3912-5p MIMAT0027036 Homo sapiens miR-3912-5p	5958	5952	06:00:00	0	-19.8	-8.6	-11.2	-31.6	-25.08	-6.51	-13.28
MN908947.3 Wuhan seafood market pneumonia virus isolate Wuhan-Hu-1, complete genome	hsa-miR-6511b-5p MIMAT0025847 Homo sapiens miR-6511b-5p	12756	12748	08:00:01	0	-22.3	-11.8	-10.5	-43.71	-34.69	-9.01	-13.28
MN908947.3 Wuhan seafood market pneumonia virus isolate Wuhan-Hu-1, complete genome	hsa-miR-5091 MIMAT0021083 Homo sapiens miR-5091	13386	13378	08:01:00	0	-24	-10.2	-13.8	-50.39	-39.68	-10.71	-13.28
MN908947.3 Wuhan seafood market pneumonia virus isolate Wuhan-Hu-1, complete genome	hsa-miR-12115 MIMAT0049009 Homo sapiens miR-12115	15348	15340	08:01:01	0	-21.63	-7	-14.63	-43.74	-35.4	-8.34	-13.28
MN908947.3 Wuhan seafood market pneumonia virus isolate Wuhan-Hu-1, complete genome	hsa-miR-493-3p MIMAT0003161 Homo sapiens miR-493-3p	17981	17973	08:00:01	0	-20.65	-10.6	-10.05	-42.64	-35.27	-7.36	-13.28
MN908947.3 Wuhan seafood market pneumonia virus isolate Wuhan-Hu-1, complete genome	hsa-miR-10394-5p MIMAT0041619 Homo sapiens miR-10394-5p	23505	23497	08:01:00	0	-21.86	-10.2	-11.66	-50.11	-41.54	-8.57	-13.28
MN908947.3 Wuhan seafood market pneumonia virus isolate Wuhan-Hu-1, complete genome	hsa-miR-6760-5p MIMAT0027420 Homo sapiens miR-6760-5p	24384	24376	08:01:01	0	-20.5	-9.3	-11.2	-40.06	-32.84	-7.21	-13.28
MN908947.3 Wuhan seafood market pneumonia virus isolate Wuhan-Hu-1, complete genome	hsa-miR-3916 MIMAT0018190 Homo sapiens miR-3916	28762	28754	08:01:00	0	-19.7	-11	-8.7	-52.34	-45.92	-6.41	-13.28
MN908947.3 Wuhan seafood market pneumonia virus isolate Wuhan-Hu-1, complete genome	hsa-miR-92b-3p MIMAT0003218 Homo sapiens miR-92b-3p	4316	4308	08:01:01	0	-19.3	-7.3	-12	-44.54	-38.51	-6.02	-13.27
MN908947.3 Wuhan seafood market pneumonia virus isolate Wuhan-Hu-1, complete genome	hsa-miR-6885-5p MIMAT0027670 Homo sapiens miR-6885-5p	21641	21633	08:01:01	0	-14.95	-5.05	-9.9	-24.52	-22.85	-1.67	-13.27
MN908947.3 Wuhan seafood market pneumonia virus isolate Wuhan-Hu-1, complete genome	hsa-miR-661 MIMAT0003324 Homo sapiens miR-661	29530	29522	08:00:01	0	-24	-13.4	-10.6	-37.24	-26.51	-10.72	-13.27
MN908947.3 Wuhan seafood market pneumonia virus isolate Wuhan-Hu-1, complete genome	hsa-miR-2277-5p MIMAT0017352 Homo sapiens miR-2277-5p	2674	2666	08:01:01	0	-20.96	-11.5	-9.46	-46.46	-38.77	-7.69	-13.26
MN908947.3 Wuhan seafood market pneumonia virus isolate Wuhan-Hu-1, complete genome	hsa-miR-6885-5p MIMAT0027670 Homo sapiens miR-6885-5p	13052	13044	08:01:01	0	-23.5	-13	-10.5	-46.71	-36.48	-10.23	-13.26
MN908947.3 Wuhan seafood market pneumonia virus isolate Wuhan-Hu-1, complete genome	hsa-miR-4433a-3p MIMAT0018949 Homo sapiens miR-4433a-3p	14487	14479	08:01:01	0	-20.52	-7	-13.52	-43.98	-36.73	-7.25	-13.26
MN908947.3 Wuhan seafood market pneumonia virus isolate Wuhan-Hu-1, complete genome	hsa-miR-6773-3p MIMAT0027447 Homo sapiens miR-6773-3p	15312	15305	07:00:01	0	-22.7	-8.7	-14	-43.73	-34.3	-9.43	-13.26
MN908947.3 Wuhan seafood market pneumonia virus isolate Wuhan-Hu-1, complete genome	hsa-miR-7845-5p MIMAT0030420 Homo sapiens miR-7845-5p	21815	21807	08:01:01	0	-23.75	-10.6	-13.15	-40.61	-30.13	-10.48	-13.26
MN908947.3 Wuhan seafood market pneumonia virus isolate Wuhan-Hu-1, complete genome	hsa-miR-486-3p MIMAT0004762 Homo sapiens miR-486-3p	23293	23285	08:01:01	0	-22.5	-12.5	-10	-53.07	-43.83	-9.23	-13.26
MN908947.3 Wuhan seafood market pneumonia virus isolate Wuhan-Hu-1, complete genome	hsa-miR-1301-3p MIMAT0005797 Homo sapiens miR-1301-3p	23681	23673	08:01:01	0	-18.9	-9.9	-9	-33.04	-27.4	-5.63	-13.26
MN908947.3 Wuhan seafood market pneumonia virus isolate Wuhan-Hu-1, complete genome	hsa-miR-6871-5p MIMAT0027642 Homo sapiens miR-6871-5p	25156	25149	07:00:01	0	-20.95	-7.1	-13.85	-39.5	-31.81	-7.68	-13.26
MN908947.3 Wuhan seafood market pneumonia virus isolate Wuhan-Hu-1, complete genome	hsa-miR-3619-5p MIMAT0017999 Homo sapiens miR-3619-5p	26731	26725	06:00:00	0	-23.45	-8.4	-15.05	-48.13	-37.94	-10.18	-13.26
MN908947.3 Wuhan seafood market pneumonia virus isolate Wuhan-Hu-1, complete genome	hsa-miR-197-5p MIMAT0022691 Homo sapiens miR-197-5p	7127	7119	08:01:01	0	-20.7	-5.1	-15.6	-41.31	-33.86	-7.44	-13.25
MN908947.3 Wuhan seafood market pneumonia virus isolate Wuhan-Hu-1, complete genome	hsa-miR-6722-3p MIMAT0025854 Homo sapiens miR-6722-3p	24802	24795	07:00:01	0	-18.96	-11.2	-7.76	-46.28	-40.57	-5.7	-13.25
MN908947.3 Wuhan seafood market pneumonia virus isolate Wuhan-Hu-1, complete genome	hsa-miR-4788 MIMAT0019958 Homo sapiens miR-4788	4798	4790	08:01:01	0	-20.1	-5.3	-14.8	-39.37	-32.51	-6.85	-13.24
MN908947.3 Wuhan seafood market pneumonia virus isolate Wuhan-Hu-1, complete genome	hsa-miR-6831-5p MIMAT0027562 Homo sapiens miR-6831-5p	9172	9166	06:00:00	0	-20.9	-6.7	-14.2	-40.74	-33.09	-7.65	-13.24
MN908947.3 Wuhan seafood market pneumonia virus isolate Wuhan-Hu-1, complete genome	hsa-miR-10392-3p MIMAT0041616 Homo sapiens miR-10392-3p	23523	23516	07:00:01	0	-27.1	-14.1	-13	-48.5	-34.65	-13.85	-13.24
MN908947.3 Wuhan seafood market pneumonia virus isolate Wuhan-Hu-1, complete genome	hsa-miR-6767-5p MIMAT0027434 Homo sapiens miR-6767-5p	25637	25629	08:01:01	0	-25.6	-9.6	-16	-41.53	-29.17	-12.35	-13.24
MN908947.3 Wuhan seafood market pneumonia virus isolate Wuhan-Hu-1, complete genome	hsa-miR-4499 MIMAT0019035 Homo sapiens miR-4499	25730	25723	07:00:01	0	-16.63	-7.5	-9.13	-42.01	-38.62	-3.38	-13.24
MN908947.3 Wuhan seafood market pneumonia virus isolate Wuhan-Hu-1, complete genome	hsa-miR-6838-3p MIMAT0027579 Homo sapiens miR-6838-3p	28636	28628	08:01:00	0	-23	-8.8	-14.2	-49.26	-39.51	-9.75	-13.24
MN908947.3 Wuhan seafood market pneumonia virus isolate Wuhan-Hu-1, complete genome	hsa-miR-937-5p MIMAT0022938 Homo sapiens miR-937-5p	9122	9114	08:01:00	0	-20.9	-6.6	-14.3	-40.77	-33.11	-7.66	-13.23
MN908947.3 Wuhan seafood market pneumonia virus isolate Wuhan-Hu-1, complete genome	hsa-miR-940 MIMAT0004983 Homo sapiens miR-940	9450	9442	08:00:01	0	-21	-13.3	-7.7	-40.76	-32.99	-7.76	-13.23
MN908947.3 Wuhan seafood market pneumonia virus isolate Wuhan-Hu-1, complete genome	hsa-miR-555 MIMAT0003219 Homo sapiens miR-555	21638	21632	06:00:00	0	-14.6	-7.9	-6.7	-25.1	-23.74	-1.36	-13.23
MN908947.3 Wuhan seafood market pneumonia virus isolate Wuhan-Hu-1, complete genome	hsa-miR-637 MIMAT0003307 Homo sapiens miR-637	28404	28396	08:01:00	0	-27.84	-12	-15.84	-53.69	-39.09	-14.6	-13.23
MN908947.3 Wuhan seafood market pneumonia virus isolate Wuhan-Hu-1, complete genome	hsa-miR-6860 MIMAT0027622 Homo sapiens miR-6860	28515	28507	08:01:01	0	-18	-6	-12	-41.11	-36.34	-4.76	-13.23
MN908947.3 Wuhan seafood market pneumonia virus isolate Wuhan-Hu-1, complete genome	hsa-miR-6730-3p MIMAT0027362 Homo sapiens miR-6730-3p	8716	8708	08:01:00	0	-24.5	-10.3	-14.2	-37.51	-26.23	-11.27	-13.22
MN908947.3 Wuhan seafood market pneumonia virus isolate Wuhan-Hu-1, complete genome	hsa-miR-4496 MIMAT0019031 Homo sapiens miR-4496	11715	11707	08:01:01	0	-17.62	-7	-10.62	-35.92	-31.53	-4.39	-13.22
MN908947.3 Wuhan seafood market pneumonia virus isolate Wuhan-Hu-1, complete genome	hsa-miR-2355-3p MIMAT0017950 Homo sapiens miR-2355-3p	29389	29381	08:00:00	0	-17.6	-10.4	-7.2	-36.69	-32.31	-4.37	-13.22
MN908947.3 Wuhan seafood market pneumonia virus isolate Wuhan-Hu-1, complete genome	hsa-miR-4697-3p MIMAT0019792 Homo sapiens miR-4697-3p	8987	8980	07:00:00	0	-17.65	-10.2	-7.45	-39.54	-35.1	-4.43	-13.21
MN908947.3 Wuhan seafood market pneumonia virus isolate Wuhan-Hu-1, complete genome	hsa-miR-103a-3p MIMAT0000101 Homo sapiens miR-103a-3p	26377	26369	08:01:00	0	-20.15	-7.2	-12.95	-36.87	-29.94	-6.93	-13.21
MN908947.3 Wuhan seafood market pneumonia virus isolate Wuhan-Hu-1, complete genome	hsa-miR-4491 MIMAT0019026 Homo sapiens miR-4491	3790	3782	08:01:01	0	-17.8	-7	-10.8	-43.52	-38.92	-4.59	-13.2
MN908947.3 Wuhan seafood market pneumonia virus isolate Wuhan-Hu-1, complete genome	hsa-miR-6721-5p MIMAT0025852 Homo sapiens miR-6721-5p	5349	5342	07:00:01	0	-21.63	-11.6	-10.03	-45.2	-36.77	-8.42	-13.2
MN908947.3 Wuhan seafood market pneumonia virus isolate Wuhan-Hu-1, complete genome	hsa-miR-381-5p MIMAT0022862 Homo sapiens miR-381-5p	12090	12082	08:01:01	0	-24.3	-7.2	-17.1	-44.1	-33	-11.09	-13.2
MN908947.3 Wuhan seafood market pneumonia virus isolate Wuhan-Hu-1, complete genome	hsa-miR-1256 MIMAT0005907 Homo sapiens miR-1256	14169	14161	08:00:01	0	-19.18	-10.4	-8.78	-43.25	-37.28	-5.97	-13.2
MN908947.3 Wuhan seafood market pneumonia virus isolate Wuhan-Hu-1, complete genome	hsa-miR-6735-5p MIMAT0027371 Homo sapiens miR-6735-5p	2671	2663	08:01:00	0	-19.75	-10.4	-9.35	-47	-40.44	-6.55	-13.19
MN908947.3 Wuhan seafood market pneumonia virus isolate Wuhan-Hu-1, complete genome	hsa-miR-9851-5p MIMAT0048639 Homo sapiens miR-9851-5p	5692	5685	07:00:01	0	-20.79	-11.6	-9.19	-48.94	-41.35	-7.59	-13.19
MN908947.3 Wuhan seafood market pneumonia virus isolate Wuhan-Hu-1, complete genome	hsa-miR-3619-5p MIMAT0017999 Homo sapiens miR-3619-5p	11238	11230	08:01:00	0	-20.9	-12.8	-8.1	-37.22	-29.51	-7.7	-13.19
MN908947.3 Wuhan seafood market pneumonia virus isolate Wuhan-Hu-1, complete genome	hsa-miR-5006-5p MIMAT0021033 Homo sapiens miR-5006-5p	25842	25836	06:00:00	0	-20.6	-9.2	-11.4	-44.29	-36.88	-7.4	-13.19
MN908947.3 Wuhan seafood market pneumonia virus isolate Wuhan-Hu-1, complete genome	hsa-miR-103a-3p MIMAT0000101 Homo sapiens miR-103a-3p	26729	26723	06:00:00	0	-23.72	-10.4	-13.32	-48.71	-38.18	-10.52	-13.19
MN908947.3 Wuhan seafood market pneumonia virus isolate Wuhan-Hu-1, complete genome	hsa-miR-34b-5p MIMAT0000685 Homo sapiens miR-34b-5p	27018	27012	06:00:00	0	-18.5	-9.3	-9.2	-48.76	-43.45	-5.3	-13.19
MN908947.3 Wuhan seafood market pneumonia virus isolate Wuhan-Hu-1, complete genome	hsa-miR-6726-3p MIMAT0027354 Homo sapiens miR-6726-3p	604	598	06:00:00	0	-26.6	-11.1	-15.5	-57.78	-44.37	-13.41	-13.18
MN908947.3 Wuhan seafood market pneumonia virus isolate Wuhan-Hu-1, complete genome	hsa-miR-5572 MIMAT0022260 Homo sapiens miR-5572	10213	10206	07:00:01	0	-19.32	-9	-10.32	-45	-38.86	-6.13	-13.18
MN908947.3 Wuhan seafood market pneumonia virus isolate Wuhan-Hu-1, complete genome	hsa-miR-6743-5p MIMAT0027387 Homo sapiens miR-6743-5p	24800	24792	08:00:01	0	-20.65	-13	-7.65	-46.33	-38.87	-7.46	-13.18
MN908947.3 Wuhan seafood market pneumonia virus isolate Wuhan-Hu-1, complete genome	hsa-miR-520g-3p MIMAT0002858 Homo sapiens miR-520g-3p	25631	25624	07:00:00	0	-24.4	-7.3	-17.1	-43.81	-32.6	-11.21	-13.18
MN908947.3 Wuhan seafood market pneumonia virus isolate Wuhan-Hu-1, complete genome	hsa-miR-608 MIMAT0003276 Homo sapiens miR-608	28105	28097	08:01:01	0	-25.6	-11.4	-14.2	-44.52	-32.1	-12.42	-13.18
MN908947.3 Wuhan seafood market pneumonia virus isolate Wuhan-Hu-1, complete genome	hsa-miR-6754-5p MIMAT0027408 Homo sapiens miR-6754-5p	6150	6144	06:00:00	0	-20.93	-10.5	-10.43	-43.5	-35.75	-7.75	-13.17
MN908947.3 Wuhan seafood market pneumonia virus isolate Wuhan-Hu-1, complete genome	hsa-miR-3160-5p MIMAT0019212 Homo sapiens miR-3160-5p	16112	16105	07:00:00	0	-19.9	-8.9	-11	-39.87	-33.14	-6.72	-13.17
MN908947.3 Wuhan seafood market pneumonia virus isolate Wuhan-Hu-1, complete genome	hsa-miR-182-5p MIMAT0000259 Homo sapiens miR-182-5p	19947	19939	08:01:00	0	-20.7	-6.1	-14.6	-41.93	-34.41	-7.52	-13.17
MN908947.3 Wuhan seafood market pneumonia virus isolate Wuhan-Hu-1, complete genome	hsa-miR-3944-5p MIMAT0019231 Homo sapiens miR-3944-5p	25327	25319	08:01:00	0	-23.2	-11.6	-11.6	-50.4	-40.37	-10.02	-13.17
MN908947.3 Wuhan seafood market pneumonia virus isolate Wuhan-Hu-1, complete genome	hsa-miR-4767 MIMAT0019919 Homo sapiens miR-4767	28721	28713	08:01:00	0	-20.79	-14.1	-6.69	-47.05	-39.44	-7.61	-13.17
MN908947.3 Wuhan seafood market pneumonia virus isolate Wuhan-Hu-1, complete genome	hsa-miR-5591-5p MIMAT0022301 Homo sapiens miR-5591-5p	6653	6645	08:01:01	0	-25.9	-8.3	-17.6	-48.59	-35.86	-12.73	-13.16
MN908947.3 Wuhan seafood market pneumonia virus isolate Wuhan-Hu-1, complete genome	hsa-miR-15a-5p MIMAT0000068 Homo sapiens miR-15a-5p	8465	8457	08:00:00	0	-20.1	-13.7	-6.4	-40.5	-33.57	-6.93	-13.16
MN908947.3 Wuhan seafood market pneumonia virus isolate Wuhan-Hu-1, complete genome	hsa-miR-638 MIMAT0003308 Homo sapiens miR-638	29838	29830	08:01:00	0	-18.1	-9.3	-8.8	-27.4	-22.46	-4.93	-13.16
MN908947.3 Wuhan seafood market pneumonia virus isolate Wuhan-Hu-1, complete genome	hsa-miR-3150b-3p MIMAT0018194 Homo sapiens miR-3150b-3p	65	57	08:01:01	0	-19.8	-6.1	-13.7	-39.48	-32.83	-6.64	-13.15
MN908947.3 Wuhan seafood market pneumonia virus isolate Wuhan-Hu-1, complete genome	hsa-miR-4655-5p MIMAT0019721 Homo sapiens miR-4655-5p	287	279	08:00:01	0	-22.6	-13.8	-8.8	-56.76	-47.31	-9.44	-13.15
MN908947.3 Wuhan seafood market pneumonia virus isolate Wuhan-Hu-1, complete genome	hsa-miR-8057 MIMAT0030984 Homo sapiens miR-8057	5373	5365	08:01:00	0	-21.43	-9.7	-11.73	-49.91	-41.64	-8.27	-13.15
MN908947.3 Wuhan seafood market pneumonia virus isolate Wuhan-Hu-1, complete genome	hsa-miR-4786-3p MIMAT0019955 Homo sapiens miR-4786-3p	19558	19550	08:00:01	0	-22.8	-11.5	-11.3	-42.78	-33.13	-9.64	-13.15
MN908947.3 Wuhan seafood market pneumonia virus isolate Wuhan-Hu-1, complete genome	hsa-miR-135a-2-3p MIMAT0037309 Homo sapiens miR-135a-2-3p	24773	24765	08:00:01	0	-23.72	-12.9	-10.82	-52.1	-41.53	-10.56	-13.15
MN908947.3 Wuhan seafood market pneumonia virus isolate Wuhan-Hu-1, complete genome	hsa-miR-326 MIMAT0000756 Homo sapiens miR-326	28517	28509	08:01:01	0	-17.3	-10	-7.3	-40.35	-36.21	-4.14	-13.15
MN908947.3 Wuhan seafood market pneumonia virus isolate Wuhan-Hu-1, complete genome	hsa-miR-4632-5p MIMAT0022977 Homo sapiens miR-4632-5p	857	849	08:01:00	0	-22.3	-9	-13.3	-53.43	-44.28	-9.15	-13.14
MN908947.3 Wuhan seafood market pneumonia virus isolate Wuhan-Hu-1, complete genome	hsa-miR-4433b-3p MIMAT0030414 Homo sapiens miR-4433b-3p	14486	14478	08:01:01	0	-19.07	-10.3	-8.77	-43.83	-37.9	-5.92	-13.14
MN908947.3 Wuhan seafood market pneumonia virus isolate Wuhan-Hu-1, complete genome	hsa-miR-4252 MIMAT0016886 Homo sapiens miR-4252	23680	23672	08:01:00	0	-18.7	-8.2	-10.5	-32.44	-26.88	-5.55	-13.14
MN908947.3 Wuhan seafood market pneumonia virus isolate Wuhan-Hu-1, complete genome	hsa-miR-5189-5p MIMAT0021120 Homo sapiens miR-5189-5p	9136	9128	08:01:01	0	-22.8	-9.5	-13.3	-39.9	-30.23	-9.66	-13.13
MN908947.3 Wuhan seafood market pneumonia virus isolate Wuhan-Hu-1, complete genome	hsa-miR-6862-3p MIMAT0027626 Homo sapiens miR-6862-3p	11248	11240	08:01:00	0	-22.2	-11.5	-10.7	-41.36	-32.29	-9.06	-13.13
MN908947.3 Wuhan seafood market pneumonia virus isolate Wuhan-Hu-1, complete genome	hsa-miR-6735-5p MIMAT0027371 Homo sapiens miR-6735-5p	22574	22566	08:01:00	0	-20.06	-10.4	-9.66	-38.09	-31.17	-6.92	-13.13
MN908947.3 Wuhan seafood market pneumonia virus isolate Wuhan-Hu-1, complete genome	hsa-miR-3621 MIMAT0018002 Homo sapiens miR-3621	28721	28715	06:00:00	0	-20.75	-12.5	-8.25	-47.05	-39.44	-7.61	-13.13
MN908947.3 Wuhan seafood market pneumonia virus isolate Wuhan-Hu-1, complete genome	hsa-miR-6837-5p MIMAT0027576 Homo sapiens miR-6837-5p	847	839	08:01:00	0	-23	-14.8	-8.2	-58.52	-48.65	-9.87	-13.12
MN908947.3 Wuhan seafood market pneumonia virus isolate Wuhan-Hu-1, complete genome	hsa-miR-103a-3p MIMAT0000101 Homo sapiens miR-103a-3p	12072	12064	08:01:00	0	-21.4	-9.1	-12.3	-42.49	-34.21	-8.27	-13.12
MN908947.3 Wuhan seafood market pneumonia virus isolate Wuhan-Hu-1, complete genome	hsa-miR-761 MIMAT0010364 Homo sapiens miR-761	17576	17569	07:00:00	0	-26.1	-12.3	-13.8	-48.22	-35.25	-12.97	-13.12
MN908947.3 Wuhan seafood market pneumonia virus isolate Wuhan-Hu-1, complete genome	hsa-miR-4283 MIMAT0016914 Homo sapiens miR-4283	25704	25698	06:00:00	0	-21.21	-12.5	-8.71	-44.9	-36.82	-8.08	-13.12
MN908947.3 Wuhan seafood market pneumonia virus isolate Wuhan-Hu-1, complete genome	hsa-miR-4709-3p MIMAT0019812 Homo sapiens miR-4709-3p	25710	25702	08:01:01	0	-20.5	-7.7	-12.8	-45.68	-38.31	-7.37	-13.12
MN908947.3 Wuhan seafood market pneumonia virus isolate Wuhan-Hu-1, complete genome	hsa-miR-365b-5p MIMAT0022833 Homo sapiens miR-365b-5p	2473	2465	08:01:00	0	-21.7	-7.9	-13.8	-41.34	-32.75	-8.58	-13.11
MN908947.3 Wuhan seafood market pneumonia virus isolate Wuhan-Hu-1, complete genome	hsa-miR-6861-5p MIMAT0027623 Homo sapiens miR-6861-5p	4257	4250	07:00:01	0	-24.12	-11.3	-12.82	-50.21	-39.2	-11	-13.11
MN908947.3 Wuhan seafood market pneumonia virus isolate Wuhan-Hu-1, complete genome	hsa-miR-1295b-5p MIMAT0022293 Homo sapiens miR-1295b-5p	19881	19873	08:01:00	0	-21.2	-11.8	-9.4	-42.42	-34.33	-8.08	-13.11
MN908947.3 Wuhan seafood market pneumonia virus isolate Wuhan-Hu-1, complete genome	hsa-miR-6089 MIMAT0023714 Homo sapiens miR-6089	24137	24130	07:00:01	0	-25.79	-12.3	-13.49	-46.34	-33.66	-12.67	-13.11
MN908947.3 Wuhan seafood market pneumonia virus isolate Wuhan-Hu-1, complete genome	hsa-miR-8065 MIMAT0030992 Homo sapiens miR-8065	24802	24794	08:01:01	0	-18.82	-6.9	-11.92	-46.28	-40.57	-5.7	-13.11
MN908947.3 Wuhan seafood market pneumonia virus isolate Wuhan-Hu-1, complete genome	hsa-miR-512-5p MIMAT0002822 Homo sapiens miR-512-5p	528	520	08:01:01	0	-20.02	-9.8	-10.22	-46.98	-40.07	-6.91	-13.1
MN908947.3 Wuhan seafood market pneumonia virus isolate Wuhan-Hu-1, complete genome	hsa-miR-3927-3p MIMAT0018202 Homo sapiens miR-3927-3p	3790	3783	07:00:01	0	-17.7	-7.1	-10.6	-43.52	-38.92	-4.59	-13.1
MN908947.3 Wuhan seafood market pneumonia virus isolate Wuhan-Hu-1, complete genome	hsa-miR-3166 MIMAT0015040 Homo sapiens miR-3166	11134	11127	07:00:00	0	-21.6	-11.7	-9.9	-32.54	-24.04	-8.49	-13.1
MN908947.3 Wuhan seafood market pneumonia virus isolate Wuhan-Hu-1, complete genome	hsa-miR-6747-5p MIMAT0027394 Homo sapiens miR-6747-5p	18121	18113	08:00:01	0	-19.2	-13.3	-5.9	-40.08	-33.99	-6.09	-13.1
MN908947.3 Wuhan seafood market pneumonia virus isolate Wuhan-Hu-1, complete genome	hsa-miR-4707-3p MIMAT0019808 Homo sapiens miR-4707-3p	23614	23607	07:00:00	0	-21	-16.9	-4.1	-50.56	-42.67	-7.89	-13.1
MN908947.3 Wuhan seafood market pneumonia virus isolate Wuhan-Hu-1, complete genome	hsa-miR-6127 MIMAT0024610 Homo sapiens miR-6127	28761	28753	08:00:01	0	-19.65	-12.5	-7.15	-50.48	-43.94	-6.54	-13.1
MN908947.3 Wuhan seafood market pneumonia virus isolate Wuhan-Hu-1, complete genome	hsa-miR-6751-5p MIMAT0027402 Homo sapiens miR-6751-5p	29202	29196	06:00:00	0	-26.43	-11.7	-14.73	-54.9	-41.57	-13.32	-13.1
MN908947.3 Wuhan seafood market pneumonia virus isolate Wuhan-Hu-1, complete genome	hsa-miR-3911 MIMAT0018185 Homo sapiens miR-3911	29551	29545	06:00:00	0	-21.9	-9.5	-12.4	-46.38	-37.59	-8.79	-13.1
MN908947.3 Wuhan seafood market pneumonia virus isolate Wuhan-Hu-1, complete genome	hsa-miR-6511a-5p MIMAT0025478 Homo sapiens miR-6511a-5p	4746	4738	08:01:01	0	-17.71	-2.8	-14.91	-38.47	-33.86	-4.61	-13.09
MN908947.3 Wuhan seafood market pneumonia virus isolate Wuhan-Hu-1, complete genome	hsa-miR-6801-5p MIMAT0027502 Homo sapiens miR-6801-5p	11201	11193	08:01:01	0	-19	-8.3	-10.7	-41.66	-35.76	-5.9	-13.09
MN908947.3 Wuhan seafood market pneumonia virus isolate Wuhan-Hu-1, complete genome	hsa-miR-1306-3p MIMAT0005950 Homo sapiens miR-1306-3p	13212	13204	08:01:01	0	-21.1	-9.6	-11.5	-49.37	-41.36	-8	-13.09
MN908947.3 Wuhan seafood market pneumonia virus isolate Wuhan-Hu-1, complete genome	hsa-miR-6775-3p MIMAT0027451 Homo sapiens miR-6775-3p	13543	13535	08:00:01	0	-22.75	-14.3	-8.45	-46.45	-36.8	-9.65	-13.09
MN908947.3 Wuhan seafood market pneumonia virus isolate Wuhan-Hu-1, complete genome	hsa-miR-3135b MIMAT0018985 Homo sapiens miR-3135b	16398	16390	08:01:00	0	-19.7	-12.8	-6.9	-36.14	-29.53	-6.6	-13.09
MN908947.3 Wuhan seafood market pneumonia virus isolate Wuhan-Hu-1, complete genome	hsa-miR-6855-5p MIMAT0027610 Homo sapiens miR-6855-5p	18122	18114	08:01:01	0	-20.5	-5.9	-14.6	-39.76	-32.35	-7.4	-13.09
MN908947.3 Wuhan seafood market pneumonia virus isolate Wuhan-Hu-1, complete genome	hsa-miR-135b-5p MIMAT0000758 Homo sapiens miR-135b-5p	20136	20129	07:00:01	0	-21.1	-8.8	-12.3	-36.12	-28.12	-8	-13.09
MN908947.3 Wuhan seafood market pneumonia virus isolate Wuhan-Hu-1, complete genome	hsa-miR-6830-5p MIMAT0027560 Homo sapiens miR-6830-5p	13748	13740	08:01:01	0	-20.89	-5.4	-15.49	-40.22	-32.41	-7.8	-13.08
MN908947.3 Wuhan seafood market pneumonia virus isolate Wuhan-Hu-1, complete genome	hsa-miR-217-5p MIMAT0000274 Homo sapiens miR-217-5p	20982	20974	08:01:00	0	-19.79	-10.7	-9.09	-53.33	-46.62	-6.7	-13.08
MN908947.3 Wuhan seafood market pneumonia virus isolate Wuhan-Hu-1, complete genome	hsa-miR-6750-5p MIMAT0027400 Homo sapiens miR-6750-5p	25712	25704	08:01:01	0	-20.3	-1	-19.3	-44.12	-36.91	-7.21	-13.08
MN908947.3 Wuhan seafood market pneumonia virus isolate Wuhan-Hu-1, complete genome	hsa-miR-10396b-5p MIMAT0041635 Homo sapiens miR-10396b-5p	7396	7388	08:01:01	0	-20.98	-12.9	-8.08	-38.16	-30.25	-7.9	-13.07
MN908947.3 Wuhan seafood market pneumonia virus isolate Wuhan-Hu-1, complete genome	hsa-miR-1183 MIMAT0005828 Homo sapiens miR-1183	16100	16092	08:01:01	0	-19.8	-4.6	-15.2	-42.13	-35.41	-6.72	-13.07
MN908947.3 Wuhan seafood market pneumonia virus isolate Wuhan-Hu-1, complete genome	hsa-miR-4688 MIMAT0019777 Homo sapiens miR-4688	24644	24636	08:01:01	0	-19.4	-7.6	-11.8	-43.95	-37.63	-6.32	-13.07
MN908947.3 Wuhan seafood market pneumonia virus isolate Wuhan-Hu-1, complete genome	hsa-miR-4638-3p MIMAT0019696 Homo sapiens miR-4638-3p	11945	11937	08:00:00	0	-22.7	-13.2	-9.5	-42.06	-32.42	-9.63	-13.06
MN908947.3 Wuhan seafood market pneumonia virus isolate Wuhan-Hu-1, complete genome	hsa-miR-5582-5p MIMAT0022279 Homo sapiens miR-5582-5p	14716	14709	07:00:01	0	-19.5	-8.8	-10.7	-37.05	-30.61	-6.43	-13.06
MN908947.3 Wuhan seafood market pneumonia virus isolate Wuhan-Hu-1, complete genome	hsa-miR-7112-3p MIMAT0028122 Homo sapiens miR-7112-3p	15267	15260	07:00:01	0	-17.41	-8.7	-8.71	-42.97	-38.63	-4.34	-13.06
MN908947.3 Wuhan seafood market pneumonia virus isolate Wuhan-Hu-1, complete genome	hsa-miR-6165 MIMAT0024782 Homo sapiens miR-6165	15358	15351	07:00:01	0	-20	-8.5	-11.5	-44.57	-37.64	-6.93	-13.06
MN908947.3 Wuhan seafood market pneumonia virus isolate Wuhan-Hu-1, complete genome	hsa-miR-198 MIMAT0000228 Homo sapiens miR-198	19602	19594	08:01:00	0	-19.7	-10.8	-8.9	-34.62	-27.99	-6.63	-13.06
MN908947.3 Wuhan seafood market pneumonia virus isolate Wuhan-Hu-1, complete genome	hsa-miR-6783-3p MIMAT0027467 Homo sapiens miR-6783-3p	20240	20233	07:00:00	0	-20.27	-12.9	-7.37	-33.15	-25.95	-7.2	-13.06
MN908947.3 Wuhan seafood market pneumonia virus isolate Wuhan-Hu-1, complete genome	hsa-miR-143-5p MIMAT0004599 Homo sapiens miR-143-5p	23416	23409	07:00:00	0	-24.2	-11.7	-12.5	-42	-30.86	-11.13	-13.06
MN908947.3 Wuhan seafood market pneumonia virus isolate Wuhan-Hu-1, complete genome	hsa-miR-449c-5p MIMAT0010251 Homo sapiens miR-449c-5p	28778	28770	08:01:01	0	-20.71	-10.7	-10.01	-49.3	-41.65	-7.64	-13.06
MN908947.3 Wuhan seafood market pneumonia virus isolate Wuhan-Hu-1, complete genome	hsa-miR-1229-5p MIMAT0022942 Homo sapiens miR-1229-5p	6029	6021	08:01:01	0	-17.3	-4.9	-12.4	-29.39	-25.14	-4.24	-13.05
MN908947.3 Wuhan seafood market pneumonia virus isolate Wuhan-Hu-1, complete genome	hsa-miR-3688-3p MIMAT0018116 Homo sapiens miR-3688-3p	7270	7262	08:01:01	0	-17.91	-5	-12.91	-37.75	-32.89	-4.85	-13.05
MN908947.3 Wuhan seafood market pneumonia virus isolate Wuhan-Hu-1, complete genome	hsa-miR-128-1-5p MIMAT0026477 Homo sapiens miR-128-1-5p	7393	7385	08:00:01	0	-21.35	-17.3	-4.05	-37.61	-29.31	-8.29	-13.05
MN908947.3 Wuhan seafood market pneumonia virus isolate Wuhan-Hu-1, complete genome	hsa-miR-6722-3p MIMAT0025854 Homo sapiens miR-6722-3p	16615	16607	08:01:01	0	-17.4	-8.1	-9.3	-45.22	-40.88	-4.34	-13.05
MN908947.3 Wuhan seafood market pneumonia virus isolate Wuhan-Hu-1, complete genome	hsa-miR-4533 MIMAT0019072 Homo sapiens miR-4533	24383	24376	07:00:01	0	-20.81	-9.1	-11.71	-40.28	-32.53	-7.75	-13.05
MN908947.3 Wuhan seafood market pneumonia virus isolate Wuhan-Hu-1, complete genome	hsa-miR-3147 MIMAT0015019 Homo sapiens miR-3147	27021	27013	08:01:01	0	-18.83	-9.2	-9.63	-49.85	-44.08	-5.77	-13.05
MN908947.3 Wuhan seafood market pneumonia virus isolate Wuhan-Hu-1, complete genome	hsa-miR-1911-3p MIMAT0007886 Homo sapiens miR-1911-3p	28982	28974	08:00:01	0	-23.3	-12.2	-11.1	-63.46	-53.22	-10.24	-13.05
MN908947.3 Wuhan seafood market pneumonia virus isolate Wuhan-Hu-1, complete genome	hsa-miR-1183 MIMAT0005828 Homo sapiens miR-1183	7112	7104	08:01:00	0	-22.7	-7.1	-15.6	-44.44	-34.78	-9.65	-13.04
MN908947.3 Wuhan seafood market pneumonia virus isolate Wuhan-Hu-1, complete genome	hsa-miR-30c-1-3p MIMAT0004674 Homo sapiens miR-30c-1-3p	7825	7817	08:00:01	0	-19.1	-10.8	-8.3	-44.55	-38.49	-6.05	-13.04
MN908947.3 Wuhan seafood market pneumonia virus isolate Wuhan-Hu-1, complete genome	hsa-miR-874-5p MIMAT0026718 Homo sapiens miR-874-5p	15961	15955	06:00:00	0	-22.43	-14.5	-7.93	-39.84	-30.46	-9.38	-13.04
MN908947.3 Wuhan seafood market pneumonia virus isolate Wuhan-Hu-1, complete genome	hsa-miR-4758-5p MIMAT0019903 Homo sapiens miR-4758-5p	16065	16057	08:01:01	0	-16.8	-5.6	-11.2	-34.08	-30.33	-3.75	-13.04
MN908947.3 Wuhan seafood market pneumonia virus isolate Wuhan-Hu-1, complete genome	hsa-miR-4742-5p MIMAT0019872 Homo sapiens miR-4742-5p	17330	17323	07:00:00	0	-20.6	-11	-9.6	-47.23	-39.68	-7.55	-13.04
MN908947.3 Wuhan seafood market pneumonia virus isolate Wuhan-Hu-1, complete genome	hsa-miR-4758-5p MIMAT0019903 Homo sapiens miR-4758-5p	17829	17821	08:01:00	0	-21.61	-7.4	-14.21	-38.63	-30.06	-8.56	-13.04
MN908947.3 Wuhan seafood market pneumonia virus isolate Wuhan-Hu-1, complete genome	hsa-miR-363-5p MIMAT0003385 Homo sapiens miR-363-5p	23993	23985	08:01:01	0	-13.7	-9.4	-4.3	-41.12	-40.46	-0.65	-13.04
MN908947.3 Wuhan seafood market pneumonia virus isolate Wuhan-Hu-1, complete genome	hsa-miR-1976 MIMAT0009451 Homo sapiens miR-1976	3486	3479	07:00:00	0	-26.55	-12	-14.55	-50.26	-36.74	-13.51	-13.03
MN908947.3 Wuhan seafood market pneumonia virus isolate Wuhan-Hu-1, complete genome	hsa-miR-8052 MIMAT0030979 Homo sapiens miR-8052	13375	13367	08:01:01	0	-18.7	-9.6	-9.1	-47	-41.33	-5.66	-13.03
MN908947.3 Wuhan seafood market pneumonia virus isolate Wuhan-Hu-1, complete genome	hsa-miR-6769b-5p MIMAT0027620 Homo sapiens miR-6769b-5p	14413	14405	08:01:01	0	-25	-10.5	-14.5	-45.4	-33.43	-11.96	-13.03
MN908947.3 Wuhan seafood market pneumonia virus isolate Wuhan-Hu-1, complete genome	hsa-miR-30a-3p MIMAT0000088 Homo sapiens miR-30a-3p	16622	16615	07:00:00	0	-17.3	-6.9	-10.4	-43.44	-39.18	-4.26	-13.03
MN908947.3 Wuhan seafood market pneumonia virus isolate Wuhan-Hu-1, complete genome	hsa-miR-6722-3p MIMAT0025854 Homo sapiens miR-6722-3p	19600	19592	08:01:01	0	-18.88	-10.7	-8.18	-36.01	-30.16	-5.84	-13.03
MN908947.3 Wuhan seafood market pneumonia virus isolate Wuhan-Hu-1, complete genome	hsa-miR-1303 MIMAT0005891 Homo sapiens miR-1303	20976	20968	08:00:01	0	-20.83	-9.7	-11.13	-50.38	-42.59	-7.79	-13.03
MN908947.3 Wuhan seafood market pneumonia virus isolate Wuhan-Hu-1, complete genome	hsa-miR-7154-3p MIMAT0028219 Homo sapiens miR-7154-3p	21382	21374	08:00:01	0	-19	-12.4	-6.6	-40.09	-34.12	-5.96	-13.03
MN908947.3 Wuhan seafood market pneumonia virus isolate Wuhan-Hu-1, complete genome	hsa-miR-6838-5p MIMAT0027578 Homo sapiens miR-6838-5p	24641	24634	07:00:00	0	-20.7	-11.6	-9.1	-45.9	-38.23	-7.66	-13.03
MN908947.3 Wuhan seafood market pneumonia virus isolate Wuhan-Hu-1, complete genome	hsa-miR-1249-5p MIMAT0032029 Homo sapiens miR-1249-5p	24720	24713	07:00:01	0	-24.2	-11	-13.2	-45.98	-34.82	-11.16	-13.03
MN908947.3 Wuhan seafood market pneumonia virus isolate Wuhan-Hu-1, complete genome	hsa-miR-1181 MIMAT0005826 Homo sapiens miR-1181	28569	28562	07:00:01	0	-27.41	-11.7	-15.71	-51.76	-37.38	-14.37	-13.03
MN908947.3 Wuhan seafood market pneumonia virus isolate Wuhan-Hu-1, complete genome	hsa-miR-4423-5p MIMAT0019232 Homo sapiens miR-4423-5p	12337	12329	08:01:01	0	-20.7	-8.8	-11.9	-41.82	-34.14	-7.67	-13.02
MN908947.3 Wuhan seafood market pneumonia virus isolate Wuhan-Hu-1, complete genome	hsa-miR-6827-3p MIMAT0027555 Homo sapiens miR-6827-3p	19896	19888	08:01:01	0	-20.5	-8.4	-12.1	-37.61	-30.14	-7.47	-13.02
MN908947.3 Wuhan seafood market pneumonia virus isolate Wuhan-Hu-1, complete genome	hsa-miR-3619-5p MIMAT0017999 Homo sapiens miR-3619-5p	23430	23423	07:00:01	0	-24	-9.1	-14.9	-39.02	-28.05	-10.97	-13.02
MN908947.3 Wuhan seafood market pneumonia virus isolate Wuhan-Hu-1, complete genome	hsa-miR-6501-5p MIMAT0025458 Homo sapiens miR-6501-5p	25604	25597	07:00:00	0	-20.11	-11.3	-8.81	-37.9	-30.82	-7.08	-13.02
MN908947.3 Wuhan seafood market pneumonia virus isolate Wuhan-Hu-1, complete genome	hsa-miR-4488 MIMAT0019022 Homo sapiens miR-4488	29201	29195	06:00:00	0	-22.4	-14.4	-8	-56.3	-46.92	-9.37	-13.02
MN908947.3 Wuhan seafood market pneumonia virus isolate Wuhan-Hu-1, complete genome	hsa-miR-6835-3p MIMAT0027571 Homo sapiens miR-6835-3p	4305	4297	08:01:00	0	-21.8	-9.2	-12.6	-42.46	-33.68	-8.78	-13.01
MN908947.3 Wuhan seafood market pneumonia virus isolate Wuhan-Hu-1, complete genome	hsa-miR-3620-5p MIMAT0022967 Homo sapiens miR-3620-5p	5704	5696	08:01:01	0	-19.6	-8.4	-11.2	-55.53	-48.94	-6.58	-13.01
MN908947.3 Wuhan seafood market pneumonia virus isolate Wuhan-Hu-1, complete genome	hsa-miR-5090 MIMAT0021082 Homo sapiens miR-5090	7394	7388	06:00:00	0	-21.3	-13	-8.3	-38.17	-29.89	-8.28	-13.01
MN908947.3 Wuhan seafood market pneumonia virus isolate Wuhan-Hu-1, complete genome	hsa-miR-3659 MIMAT0018080 Homo sapiens miR-3659	11793	11785	08:01:01	0	-17.7	-5.8	-11.9	-44.15	-39.46	-4.68	-13.01
MN908947.3 Wuhan seafood market pneumonia virus isolate Wuhan-Hu-1, complete genome	hsa-miR-2278 MIMAT0011778 Homo sapiens miR-2278	15507	15499	08:01:01	0	-22.26	-9.6	-12.66	-47.18	-37.94	-9.24	-13.01
MN908947.3 Wuhan seafood market pneumonia virus isolate Wuhan-Hu-1, complete genome	hsa-miR-103a-3p MIMAT0000101 Homo sapiens miR-103a-3p	15729	15722	07:00:01	0	-20.9	-9.1	-11.8	-50.8	-42.91	-7.88	-13.01
MN908947.3 Wuhan seafood market pneumonia virus isolate Wuhan-Hu-1, complete genome	hsa-miR-6814-5p MIMAT0027528 Homo sapiens miR-6814-5p	19796	19789	07:00:01	0	-25	-8.7	-16.3	-45.15	-33.17	-11.98	-13.01
MN908947.3 Wuhan seafood market pneumonia virus isolate Wuhan-Hu-1, complete genome	hsa-miR-3650 MIMAT0018070 Homo sapiens miR-3650	23707	23699	08:01:01	0	-16.8	-6.5	-10.3	-37.41	-33.63	-3.78	-13.01
MN908947.3 Wuhan seafood market pneumonia virus isolate Wuhan-Hu-1, complete genome	hsa-miR-7706 MIMAT0030021 Homo sapiens miR-7706	28492	28484	08:01:01	0	-21.39	-8.7	-12.69	-38.54	-30.17	-8.37	-13.01
MN908947.3 Wuhan seafood market pneumonia virus isolate Wuhan-Hu-1, complete genome	hsa-miR-6741-5p MIMAT0027383 Homo sapiens miR-6741-5p	17006	16998	08:01:01	0	-20.8	-5.3	-15.5	-39.1	-31.3	-7.79	-13
MN908947.3 Wuhan seafood market pneumonia virus isolate Wuhan-Hu-1, complete genome	hsa-miR-6759-5p MIMAT0027418 Homo sapiens miR-6759-5p	17467	17459	08:01:00	0	-20.4	-8.6	-11.8	-44.9	-37.5	-7.39	-13
MN908947.3 Wuhan seafood market pneumonia virus isolate Wuhan-Hu-1, complete genome	hsa-miR-6834-5p MIMAT0027568 Homo sapiens miR-6834-5p	25589	25583	06:00:00	0	-15.7	-9.6	-6.1	-42.54	-39.85	-2.69	-13
MN908947.3 Wuhan seafood market pneumonia virus isolate Wuhan-Hu-1, complete genome	hsa-miR-6806-5p MIMAT0027512 Homo sapiens miR-6806-5p	26640	26633	07:00:01	0	-19	-9.9	-9.1	-49.65	-43.65	-5.99	-13
MN908947.3 Wuhan seafood market pneumonia virus isolate Wuhan-Hu-1, complete genome	hsa-miR-99b-3p MIMAT0004678 Homo sapiens miR-99b-3p	6131	6125	06:00:00	0	-17.1	-7.3	-9.8	-40.93	-36.82	-4.1	-12.99
MN908947.3 Wuhan seafood market pneumonia virus isolate Wuhan-Hu-1, complete genome	hsa-miR-3132 MIMAT0014997 Homo sapiens miR-3132	7003	6996	07:00:01	0	-20.9	-9.2	-11.7	-42.9	-34.99	-7.9	-12.99
MN908947.3 Wuhan seafood market pneumonia virus isolate Wuhan-Hu-1, complete genome	hsa-miR-4758-5p MIMAT0019903 Homo sapiens miR-4758-5p	7004	6997	07:00:01	0	-20.9	-8.3	-12.6	-42.9	-35	-7.9	-12.99
MN908947.3 Wuhan seafood market pneumonia virus isolate Wuhan-Hu-1, complete genome	hsa-miR-222-5p MIMAT0004569 Homo sapiens miR-222-5p	8704	8696	08:00:01	0	-19.6	-9.4	-10.2	-35.31	-28.7	-6.6	-12.99
MN908947.3 Wuhan seafood market pneumonia virus isolate Wuhan-Hu-1, complete genome	hsa-miR-181a-2-3p MIMAT0004558 Homo sapiens miR-181a-2-3p	10291	10283	08:01:01	0	-20.7	-5.7	-15	-45.06	-37.35	-7.7	-12.99
MN908947.3 Wuhan seafood market pneumonia virus isolate Wuhan-Hu-1, complete genome	hsa-miR-6856-5p MIMAT0027612 Homo sapiens miR-6856-5p	20974	20966	08:01:01	0	-20.45	-7.1	-13.35	-51.63	-44.18	-7.45	-12.99
MN908947.3 Wuhan seafood market pneumonia virus isolate Wuhan-Hu-1, complete genome	hsa-miR-4510 MIMAT0019047 Homo sapiens miR-4510	23458	23450	08:01:01	0	-18.8	-8.5	-10.3	-40.54	-34.74	-5.8	-12.99
MN908947.3 Wuhan seafood market pneumonia virus isolate Wuhan-Hu-1, complete genome	hsa-miR-2467-3p MIMAT0019953 Homo sapiens miR-2467-3p	24802	24794	08:01:01	0	-18.7	-9.5	-9.2	-46.28	-40.57	-5.7	-12.99
MN908947.3 Wuhan seafood market pneumonia virus isolate Wuhan-Hu-1, complete genome	hsa-miR-612 MIMAT0003280 Homo sapiens miR-612	29792	29784	08:01:01	0	-22.3	-10.1	-12.2	-41.49	-32.19	-9.3	-12.99
MN908947.3 Wuhan seafood market pneumonia virus isolate Wuhan-Hu-1, complete genome	hsa-miR-6500-5p MIMAT0025454 Homo sapiens miR-6500-5p	17127	17120	07:00:01	0	-25.05	-9.2	-15.85	-64	-51.93	-12.06	-12.98
MN908947.3 Wuhan seafood market pneumonia virus isolate Wuhan-Hu-1, complete genome	hsa-miR-452-5p MIMAT0001635 Homo sapiens miR-452-5p	27114	27106	08:01:00	0	-20.2	-5	-15.2	-48.39	-41.18	-7.21	-12.98
MN908947.3 Wuhan seafood market pneumonia virus isolate Wuhan-Hu-1, complete genome	hsa-miR-4726-5p MIMAT0019845 Homo sapiens miR-4726-5p	7392	7386	06:00:00	0	-20.11	-12.3	-7.81	-36.48	-29.34	-7.13	-12.97
MN908947.3 Wuhan seafood market pneumonia virus isolate Wuhan-Hu-1, complete genome	hsa-miR-298 MIMAT0004901 Homo sapiens miR-298	12139	12131	08:00:01	0	-21.01	-11.1	-9.91	-48.93	-40.89	-8.03	-12.97
MN908947.3 Wuhan seafood market pneumonia virus isolate Wuhan-Hu-1, complete genome	hsa-miR-943 MIMAT0004986 Homo sapiens miR-943	12342	12334	08:01:01	0	-19.8	-1.8	-18	-41.12	-34.29	-6.82	-12.97
MN908947.3 Wuhan seafood market pneumonia virus isolate Wuhan-Hu-1, complete genome	hsa-miR-1226-5p MIMAT0005576 Homo sapiens miR-1226-5p	15346	15338	08:01:00	0	-21.02	-10.2	-10.82	-43.98	-35.93	-8.05	-12.96
MN908947.3 Wuhan seafood market pneumonia virus isolate Wuhan-Hu-1, complete genome	hsa-miR-6752-5p MIMAT0027404 Homo sapiens miR-6752-5p	18120	18112	08:01:01	0	-19.2	-7.4	-11.8	-39.72	-33.49	-6.23	-12.96
MN908947.3 Wuhan seafood market pneumonia virus isolate Wuhan-Hu-1, complete genome	hsa-miR-6858-5p MIMAT0027616 Homo sapiens miR-6858-5p	26884	26877	07:00:01	0	-17.3	-7.9	-9.4	-45.99	-41.65	-4.33	-12.96
MN908947.3 Wuhan seafood market pneumonia virus isolate Wuhan-Hu-1, complete genome	hsa-miR-103a-3p MIMAT0000101 Homo sapiens miR-103a-3p	12733	12727	06:00:00	0	-24.19	-10	-14.19	-42.42	-31.19	-11.23	-12.95
MN908947.3 Wuhan seafood market pneumonia virus isolate Wuhan-Hu-1, complete genome	hsa-miR-107 MIMAT0000104 Homo sapiens miR-107	12733	12727	06:00:00	0	-24.19	-10	-14.19	-42.42	-31.19	-11.23	-12.95
MN908947.3 Wuhan seafood market pneumonia virus isolate Wuhan-Hu-1, complete genome	hsa-miR-625-5p MIMAT0003294 Homo sapiens miR-625-5p	21640	21632	08:01:00	0	-14.3	-10.3	-4	-24.67	-23.33	-1.34	-12.95
MN908947.3 Wuhan seafood market pneumonia virus isolate Wuhan-Hu-1, complete genome	hsa-miR-3665 MIMAT0018087 Homo sapiens miR-3665	27016	27008	08:01:00	0	-19.9	-11	-8.9	-50.37	-43.42	-6.94	-12.95
MN908947.3 Wuhan seafood market pneumonia virus isolate Wuhan-Hu-1, complete genome	hsa-miR-4450 MIMAT0018971 Homo sapiens miR-4450	28475	28467	08:01:01	0	-20.27	-6.5	-13.77	-35.75	-28.43	-7.31	-12.95
MN908947.3 Wuhan seafood market pneumonia virus isolate Wuhan-Hu-1, complete genome	hsa-miR-6797-5p MIMAT0027494 Homo sapiens miR-6797-5p	859	851	08:01:01	0	-22.3	-3.9	-18.4	-52.67	-43.31	-9.35	-12.94
MN908947.3 Wuhan seafood market pneumonia virus isolate Wuhan-Hu-1, complete genome	hsa-miR-185-5p MIMAT0000455 Homo sapiens miR-185-5p	1913	1905	08:00:01	0	-21.83	-9.7	-12.13	-44.19	-35.3	-8.88	-12.94
MN908947.3 Wuhan seafood market pneumonia virus isolate Wuhan-Hu-1, complete genome	hsa-miR-885-3p MIMAT0004948 Homo sapiens miR-885-3p	11676	11668	08:01:01	0	-16.7	-8	-8.7	-34.97	-31.22	-3.75	-12.94
MN908947.3 Wuhan seafood market pneumonia virus isolate Wuhan-Hu-1, complete genome	hsa-miR-1911-5p MIMAT0007885 Homo sapiens miR-1911-5p	12741	12733	08:01:00	0	-20.4	-10	-10.4	-42.07	-34.61	-7.45	-12.94
MN908947.3 Wuhan seafood market pneumonia virus isolate Wuhan-Hu-1, complete genome	hsa-miR-4658 MIMAT0019725 Homo sapiens miR-4658	21713	21706	07:00:01	0	-18.7	-7.2	-11.5	-29.61	-23.86	-5.75	-12.94
MN908947.3 Wuhan seafood market pneumonia virus isolate Wuhan-Hu-1, complete genome	hsa-miR-6780b-3p MIMAT0027573 Homo sapiens miR-6780b-3p	29159	29151	08:01:00	0	-21.8	-10.3	-11.5	-47.44	-38.58	-8.85	-12.94
MN908947.3 Wuhan seafood market pneumonia virus isolate Wuhan-Hu-1, complete genome	hsa-miR-6861-5p MIMAT0027623 Homo sapiens miR-6861-5p	2458	2450	08:01:01	0	-19.1	-7.4	-11.7	-40.29	-34.13	-6.16	-12.93
MN908947.3 Wuhan seafood market pneumonia virus isolate Wuhan-Hu-1, complete genome	hsa-miR-520c-3p MIMAT0002846 Homo sapiens miR-520c-3p	2825	2817	08:00:01	0	-16.61	-8.1	-8.51	-55.76	-52.09	-3.67	-12.93
MN908947.3 Wuhan seafood market pneumonia virus isolate Wuhan-Hu-1, complete genome	hsa-miR-222-5p MIMAT0004569 Homo sapiens miR-222-5p	6562	6554	08:01:01	0	-20.7	-6.9	-13.8	-33.81	-26.04	-7.76	-12.93
MN908947.3 Wuhan seafood market pneumonia virus isolate Wuhan-Hu-1, complete genome	hsa-miR-767-5p MIMAT0003882 Homo sapiens miR-767-5p	8335	8327	08:01:00	0	-21.65	-9.1	-12.55	-43.27	-34.56	-8.71	-12.93
MN908947.3 Wuhan seafood market pneumonia virus isolate Wuhan-Hu-1, complete genome	hsa-miR-6736-5p MIMAT0027373 Homo sapiens miR-6736-5p	11760	11752	08:01:00	0	-21.1	-9	-12.1	-46.68	-38.52	-8.16	-12.93
MN908947.3 Wuhan seafood market pneumonia virus isolate Wuhan-Hu-1, complete genome	hsa-miR-933 MIMAT0004976 Homo sapiens miR-933	21647	21639	08:01:01	0	-15.3	-7.3	-8	-22.95	-20.59	-2.36	-12.93
MN908947.3 Wuhan seafood market pneumonia virus isolate Wuhan-Hu-1, complete genome	hsa-miR-8071 MIMAT0030998 Homo sapiens miR-8071	28116	28108	08:01:01	0	-23.2	-6.1	-17.1	-43.6	-33.34	-10.26	-12.93
MN908947.3 Wuhan seafood market pneumonia virus isolate Wuhan-Hu-1, complete genome	hsa-miR-34b-5p MIMAT0000685 Homo sapiens miR-34b-5p	29790	29784	06:00:00	0	-20.32	-9.3	-11.02	-41	-33.61	-7.38	-12.93
MN908947.3 Wuhan seafood market pneumonia virus isolate Wuhan-Hu-1, complete genome	hsa-miR-503-5p MIMAT0002874 Homo sapiens miR-503-5p	7013	7005	08:00:00	0	-18.33	-14.5	-3.83	-41.76	-36.36	-5.4	-12.92
MN908947.3 Wuhan seafood market pneumonia virus isolate Wuhan-Hu-1, complete genome	hsa-miR-6860 MIMAT0027622 Homo sapiens miR-6860	11843	11835	08:01:01	0	-19.9	-7.3	-12.6	-42.69	-35.71	-6.97	-12.92
MN908947.3 Wuhan seafood market pneumonia virus isolate Wuhan-Hu-1, complete genome	hsa-miR-4522 MIMAT0019060 Homo sapiens miR-4522	12109	12102	07:00:01	0	-19.34	-7.9	-11.44	-48.22	-41.8	-6.41	-12.92
MN908947.3 Wuhan seafood market pneumonia virus isolate Wuhan-Hu-1, complete genome	hsa-miR-3911 MIMAT0018185 Homo sapiens miR-3911	21663	21656	07:00:01	0	-14.76	-9	-5.76	-25.74	-23.9	-1.83	-12.92
MN908947.3 Wuhan seafood market pneumonia virus isolate Wuhan-Hu-1, complete genome	hsa-miR-4741 MIMAT0019871 Homo sapiens miR-4741	22344	22336	08:01:01	0	-25.61	-10.8	-14.81	-45.59	-32.9	-12.68	-12.92
MN908947.3 Wuhan seafood market pneumonia virus isolate Wuhan-Hu-1, complete genome	hsa-miR-6780a-5p MIMAT0027460 Homo sapiens miR-6780a-5p	25574	25566	08:01:01	0	-21.4	-8.4	-13	-48.27	-39.8	-8.47	-12.92
MN908947.3 Wuhan seafood market pneumonia virus isolate Wuhan-Hu-1, complete genome	hsa-miR-593-3p MIMAT0004802 Homo sapiens miR-593-3p	27243	27235	08:00:01	0	-19.5	-12.2	-7.3	-40.46	-33.88	-6.57	-12.92
MN908947.3 Wuhan seafood market pneumonia virus isolate Wuhan-Hu-1, complete genome	hsa-miR-6798-5p MIMAT0027496 Homo sapiens miR-6798-5p	2673	2665	08:01:01	0	-19.5	-9	-10.5	-46.42	-39.83	-6.58	-12.91
MN908947.3 Wuhan seafood market pneumonia virus isolate Wuhan-Hu-1, complete genome	hsa-miR-4471 MIMAT0018998 Homo sapiens miR-4471	14406	14400	06:00:00	0	-20.3	-9.7	-10.6	-43.71	-36.33	-7.38	-12.91
MN908947.3 Wuhan seafood market pneumonia virus isolate Wuhan-Hu-1, complete genome	hsa-miR-23a-5p MIMAT0004496 Homo sapiens miR-23a-5p	15953	15945	08:01:01	0	-19.6	-5.5	-14.1	-40.83	-34.14	-6.68	-12.91
MN908947.3 Wuhan seafood market pneumonia virus isolate Wuhan-Hu-1, complete genome	hsa-miR-4468 MIMAT0018995 Homo sapiens miR-4468	17144	17136	08:00:00	0	-22.1	-13.2	-8.9	-61.86	-52.68	-9.18	-12.91
MN908947.3 Wuhan seafood market pneumonia virus isolate Wuhan-Hu-1, complete genome	hsa-miR-10522-5p MIMAT0041991 Homo sapiens miR-10522-5p	21658	21650	08:00:01	0	-14.3	-5.4	-8.9	-26.33	-24.94	-1.38	-12.91
MN908947.3 Wuhan seafood market pneumonia virus isolate Wuhan-Hu-1, complete genome	hsa-miR-4685-5p MIMAT0019771 Homo sapiens miR-4685-5p	24088	24081	07:00:01	0	-25.31	-11.6	-13.71	-46.12	-33.72	-12.39	-12.91
MN908947.3 Wuhan seafood market pneumonia virus isolate Wuhan-Hu-1, complete genome	hsa-miR-6131 MIMAT0024615 Homo sapiens miR-6131	26916	26908	08:01:00	0	-23.7	-11.4	-12.3	-45.65	-34.86	-10.78	-12.91
MN908947.3 Wuhan seafood market pneumonia virus isolate Wuhan-Hu-1, complete genome	hsa-miR-4743-3p MIMAT0022978 Homo sapiens miR-4743-3p	28662	28654	08:01:01	0	-23.41	-6.6	-16.81	-49.06	-38.57	-10.49	-12.91
MN908947.3 Wuhan seafood market pneumonia virus isolate Wuhan-Hu-1, complete genome	hsa-miR-4786-5p MIMAT0019954 Homo sapiens miR-4786-5p	290	282	08:00:01	0	-22.89	-11.6	-11.29	-56.05	-46.07	-9.98	-12.9
MN908947.3 Wuhan seafood market pneumonia virus isolate Wuhan-Hu-1, complete genome	hsa-miR-593-5p MIMAT0003261 Homo sapiens miR-593-5p	1328	1322	06:00:00	0	-20.5	-12.1	-8.4	-44.08	-36.49	-7.59	-12.9
MN908947.3 Wuhan seafood market pneumonia virus isolate Wuhan-Hu-1, complete genome	hsa-miR-193a-5p MIMAT0004614 Homo sapiens miR-193a-5p	2653	2645	08:01:00	0	-20.1	-6.1	-14	-46.57	-39.38	-7.19	-12.9
MN908947.3 Wuhan seafood market pneumonia virus isolate Wuhan-Hu-1, complete genome	hsa-miR-7113-3p MIMAT0028124 Homo sapiens miR-7113-3p	6372	6364	08:01:00	0	-26.7	-12.9	-13.8	-46.49	-32.7	-13.79	-12.9
MN908947.3 Wuhan seafood market pneumonia virus isolate Wuhan-Hu-1, complete genome	hsa-miR-4734 MIMAT0019859 Homo sapiens miR-4734	15363	15355	08:01:01	0	-21.49	-11.2	-10.29	-45.05	-36.47	-8.58	-12.9
MN908947.3 Wuhan seafood market pneumonia virus isolate Wuhan-Hu-1, complete genome	hsa-miR-940 MIMAT0004983 Homo sapiens miR-940	17753	17745	08:00:01	0	-18.31	-13.3	-5.01	-42.59	-37.19	-5.4	-12.9
MN908947.3 Wuhan seafood market pneumonia virus isolate Wuhan-Hu-1, complete genome	hsa-miR-106a-5p MIMAT0000103 Homo sapiens miR-106a-5p	19787	19779	08:01:01	0	-20.8	-6.9	-13.9	-43.85	-35.95	-7.89	-12.9
MN908947.3 Wuhan seafood market pneumonia virus isolate Wuhan-Hu-1, complete genome	hsa-miR-17-5p MIMAT0000070 Homo sapiens miR-17-5p	19787	19779	08:01:01	0	-20.8	-6.9	-13.9	-43.85	-35.95	-7.89	-12.9
MN908947.3 Wuhan seafood market pneumonia virus isolate Wuhan-Hu-1, complete genome	hsa-miR-1233-5p MIMAT0022943 Homo sapiens miR-1233-5p	21847	21840	07:00:01	0	-19.11	-9.8	-9.31	-44.49	-38.28	-6.2	-12.9
MN908947.3 Wuhan seafood market pneumonia virus isolate Wuhan-Hu-1, complete genome	hsa-miR-12121 MIMAT0049015 Homo sapiens miR-12121	26320	26312	08:00:01	0	-18.65	-12	-6.65	-53.69	-47.95	-5.74	-12.9
MN908947.3 Wuhan seafood market pneumonia virus isolate Wuhan-Hu-1, complete genome	hsa-miR-3120-3p MIMAT0014982 Homo sapiens miR-3120-3p	4792	4784	08:01:00	0	-19.99	-10.4	-9.59	-42.05	-34.95	-7.09	-12.89
MN908947.3 Wuhan seafood market pneumonia virus isolate Wuhan-Hu-1, complete genome	hsa-miR-6777-5p MIMAT0027454 Homo sapiens miR-6777-5p	8323	8315	08:01:00	0	-20.6	-11.1	-9.5	-41.01	-33.3	-7.7	-12.89
MN908947.3 Wuhan seafood market pneumonia virus isolate Wuhan-Hu-1, complete genome	hsa-miR-6753-3p MIMAT0027407 Homo sapiens miR-6753-3p	9304	9297	07:00:01	0	-17.9	-8.8	-9.1	-46.03	-41.03	-5	-12.89
MN908947.3 Wuhan seafood market pneumonia virus isolate Wuhan-Hu-1, complete genome	hsa-miR-6754-3p MIMAT0027409 Homo sapiens miR-6754-3p	12209	12201	08:01:00	0	-17.85	-5.6	-12.25	-49.75	-44.79	-4.95	-12.89
MN908947.3 Wuhan seafood market pneumonia virus isolate Wuhan-Hu-1, complete genome	hsa-miR-3177-3p MIMAT0015054 Homo sapiens miR-3177-3p	12354	12346	08:01:01	0	-21.9	-9.5	-12.4	-37.37	-28.37	-9	-12.89
MN908947.3 Wuhan seafood market pneumonia virus isolate Wuhan-Hu-1, complete genome	hsa-miR-6716-5p MIMAT0025844 Homo sapiens miR-6716-5p	23708	23700	08:01:00	0	-16.6	-9.6	-7	-37.54	-33.83	-3.7	-12.89
MN908947.3 Wuhan seafood market pneumonia virus isolate Wuhan-Hu-1, complete genome	hsa-miR-6814-5p MIMAT0027528 Homo sapiens miR-6814-5p	29257	29249	08:01:01	0	-22.9	-8.6	-14.3	-51.44	-41.44	-10	-12.89
MN908947.3 Wuhan seafood market pneumonia virus isolate Wuhan-Hu-1, complete genome	hsa-miR-5194 MIMAT0021125 Homo sapiens miR-5194	10035	10027	08:01:01	0	-19.5	-8.6	-10.9	-45.78	-39.16	-6.61	-12.88
MN908947.3 Wuhan seafood market pneumonia virus isolate Wuhan-Hu-1, complete genome	hsa-miR-4533 MIMAT0019072 Homo sapiens miR-4533	12121	12115	06:00:00	0	-22.08	-9.6	-12.48	-49.33	-40.13	-9.19	-12.88
MN908947.3 Wuhan seafood market pneumonia virus isolate Wuhan-Hu-1, complete genome	hsa-miR-6797-5p MIMAT0027494 Homo sapiens miR-6797-5p	28477	28469	08:01:00	0	-21.05	-12	-9.05	-35.91	-27.75	-8.16	-12.88
MN908947.3 Wuhan seafood market pneumonia virus isolate Wuhan-Hu-1, complete genome	hsa-miR-6787-5p MIMAT0027474 Homo sapiens miR-6787-5p	18465	18457	08:01:00	0	-23.1	-12.4	-10.7	-42.48	-32.25	-10.22	-12.87
MN908947.3 Wuhan seafood market pneumonia virus isolate Wuhan-Hu-1, complete genome	hsa-miR-493-3p MIMAT0003161 Homo sapiens miR-493-3p	28467	28459	08:01:00	0	-20.1	-9.5	-10.6	-45.76	-38.53	-7.22	-12.87
MN908947.3 Wuhan seafood market pneumonia virus isolate Wuhan-Hu-1, complete genome	hsa-miR-4640-5p MIMAT0019699 Homo sapiens miR-4640-5p	2452	2445	07:00:01	0	-19.56	-12.6	-6.96	-38.06	-31.36	-6.69	-12.86
MN908947.3 Wuhan seafood market pneumonia virus isolate Wuhan-Hu-1, complete genome	hsa-miR-4772-3p MIMAT0019927 Homo sapiens miR-4772-3p	7242	7234	08:00:00	0	-22.6	-12.2	-10.4	-33.09	-23.35	-9.73	-12.86
MN908947.3 Wuhan seafood market pneumonia virus isolate Wuhan-Hu-1, complete genome	hsa-miR-12128 MIMAT0049022 Homo sapiens miR-12128	15720	15713	07:00:01	0	-16.1	-8.7	-7.4	-51.91	-48.67	-3.23	-12.86
MN908947.3 Wuhan seafood market pneumonia virus isolate Wuhan-Hu-1, complete genome	hsa-miR-6856-5p MIMAT0027612 Homo sapiens miR-6856-5p	26884	26876	08:01:01	0	-17.2	-9.8	-7.4	-45.99	-41.65	-4.33	-12.86
MN908947.3 Wuhan seafood market pneumonia virus isolate Wuhan-Hu-1, complete genome	hsa-miR-6855-5p MIMAT0027610 Homo sapiens miR-6855-5p	10034	10026	08:01:01	0	-19.56	-8	-11.56	-45.81	-39.1	-6.71	-12.85
MN908947.3 Wuhan seafood market pneumonia virus isolate Wuhan-Hu-1, complete genome	hsa-miR-6780a-5p MIMAT0027460 Homo sapiens miR-6780a-5p	12122	12114	08:00:01	0	-22.5	-13.1	-9.4	-49.52	-39.87	-9.64	-12.85
MN908947.3 Wuhan seafood market pneumonia virus isolate Wuhan-Hu-1, complete genome	hsa-miR-1909-3p MIMAT0007883 Homo sapiens miR-1909-3p	11839	11831	08:01:01	0	-19.42	-9.4	-10.02	-49.35	-42.77	-6.57	-12.84
MN908947.3 Wuhan seafood market pneumonia virus isolate Wuhan-Hu-1, complete genome	hsa-miR-193b-3p MIMAT0002819 Homo sapiens miR-193b-3p	12851	12843	08:01:01	0	-20.1	-12.7	-7.4	-41.18	-33.93	-7.25	-12.84
MN908947.3 Wuhan seafood market pneumonia virus isolate Wuhan-Hu-1, complete genome	hsa-miR-4677-5p MIMAT0019760 Homo sapiens miR-4677-5p	15867	15859	08:01:01	0	-18.9	-5.6	-13.3	-38.04	-31.98	-6.05	-12.84
MN908947.3 Wuhan seafood market pneumonia virus isolate Wuhan-Hu-1, complete genome	hsa-miR-4766-5p MIMAT0019917 Homo sapiens miR-4766-5p	21661	21653	08:01:00	0	-14.3	-6.8	-7.5	-26.03	-24.57	-1.46	-12.84
MN908947.3 Wuhan seafood market pneumonia virus isolate Wuhan-Hu-1, complete genome	hsa-miR-203a-5p MIMAT0031890 Homo sapiens miR-203a-5p	15869	15861	08:01:01	0	-19.73	-8.5	-11.23	-37.77	-30.88	-6.89	-12.83
MN908947.3 Wuhan seafood market pneumonia virus isolate Wuhan-Hu-1, complete genome	hsa-miR-3151-5p MIMAT0015024 Homo sapiens miR-3151-5p	23706	23698	08:01:01	0	-15.41	-7.6	-7.81	-37.76	-35.19	-2.57	-12.83
MN908947.3 Wuhan seafood market pneumonia virus isolate Wuhan-Hu-1, complete genome	hsa-miR-6774-5p MIMAT0027448 Homo sapiens miR-6774-5p	27021	27013	08:01:01	0	-18.61	-9.1	-9.51	-49.85	-44.08	-5.77	-12.83
MN908947.3 Wuhan seafood market pneumonia virus isolate Wuhan-Hu-1, complete genome	hsa-miR-2861 MIMAT0013802 Homo sapiens miR-2861	29532	29525	07:00:01	0	-21.7	-12.8	-8.9	-38.9	-30.03	-8.86	-12.83
MN908947.3 Wuhan seafood market pneumonia virus isolate Wuhan-Hu-1, complete genome	hsa-miR-107 MIMAT0000104 Homo sapiens miR-107	12072	12064	08:01:00	0	-21.1	-9.1	-12	-42.49	-34.21	-8.27	-12.82
MN908947.3 Wuhan seafood market pneumonia virus isolate Wuhan-Hu-1, complete genome	hsa-miR-7161-3p MIMAT0028233 Homo sapiens miR-7161-3p	13114	13106	08:01:01	0	-21.1	-5.1	-16	-42.76	-34.48	-8.27	-12.82
MN908947.3 Wuhan seafood market pneumonia virus isolate Wuhan-Hu-1, complete genome	hsa-miR-1233-3p MIMAT0005588 Homo sapiens miR-1233-3p	17853	17845	08:00:00	0	-21.19	-16.3	-4.89	-37.75	-29.38	-8.36	-12.82
MN908947.3 Wuhan seafood market pneumonia virus isolate Wuhan-Hu-1, complete genome	hsa-miR-584-3p MIMAT0022708 Homo sapiens miR-584-3p	19884	19876	08:01:01	0	-19.21	-8.9	-10.31	-42.38	-35.99	-6.38	-12.82
MN908947.3 Wuhan seafood market pneumonia virus isolate Wuhan-Hu-1, complete genome	hsa-miR-4763-3p MIMAT0019913 Homo sapiens miR-4763-3p	21812	21805	07:00:01	0	-20.65	-11.7	-8.95	-41.2	-33.37	-7.82	-12.82
MN908947.3 Wuhan seafood market pneumonia virus isolate Wuhan-Hu-1, complete genome	hsa-miR-6511b-5p MIMAT0025847 Homo sapiens miR-6511b-5p	26727	26719	08:01:01	0	-21.3	-10.8	-10.5	-48.44	-39.96	-8.47	-12.82
MN908947.3 Wuhan seafood market pneumonia virus isolate Wuhan-Hu-1, complete genome	hsa-miR-3198 MIMAT0015083 Homo sapiens miR-3198	28871	28865	06:00:00	0	-16.01	-8.5	-7.51	-67.32	-64.14	-3.18	-12.82
MN908947.3 Wuhan seafood market pneumonia virus isolate Wuhan-Hu-1, complete genome	hsa-miR-6165 MIMAT0024782 Homo sapiens miR-6165	188	180	08:01:01	0	-20.3	-10.3	-10	-57.54	-50.06	-7.48	-12.81
MN908947.3 Wuhan seafood market pneumonia virus isolate Wuhan-Hu-1, complete genome	hsa-miR-3945 MIMAT0018361 Homo sapiens miR-3945	11234	11227	07:00:01	0	-19.91	-9.7	-10.21	-37.1	-30.01	-7.09	-12.81
MN908947.3 Wuhan seafood market pneumonia virus isolate Wuhan-Hu-1, complete genome	hsa-miR-6735-5p MIMAT0027371 Homo sapiens miR-6735-5p	11567	11561	06:00:00	0	-19	-10.6	-8.4	-39.34	-33.16	-6.18	-12.81
MN908947.3 Wuhan seafood market pneumonia virus isolate Wuhan-Hu-1, complete genome	hsa-miR-767-5p MIMAT0003882 Homo sapiens miR-767-5p	24742	24734	08:00:01	0	-23.4	-11.7	-11.7	-45.61	-35.03	-10.58	-12.81
MN908947.3 Wuhan seafood market pneumonia virus isolate Wuhan-Hu-1, complete genome	hsa-miR-638 MIMAT0003308 Homo sapiens miR-638	25573	25565	08:01:01	0	-21.1	-8.6	-12.5	-48.09	-39.8	-8.29	-12.81
MN908947.3 Wuhan seafood market pneumonia virus isolate Wuhan-Hu-1, complete genome	hsa-miR-10394-5p MIMAT0041619 Homo sapiens miR-10394-5p	25645	25637	08:01:01	0	-22.2	-7.5	-14.7	-41.09	-31.7	-9.38	-12.81
MN908947.3 Wuhan seafood market pneumonia virus isolate Wuhan-Hu-1, complete genome	hsa-miR-3193 MIMAT0015077 Homo sapiens miR-3193	28795	28787	08:01:00	0	-22	-10.8	-11.2	-48.35	-39.16	-9.18	-12.81
MN908947.3 Wuhan seafood market pneumonia virus isolate Wuhan-Hu-1, complete genome	hsa-miR-548v MIMAT0015020 Homo sapiens miR-548v	8351	8343	08:00:01	0	-22.9	-10.9	-12	-43	-32.91	-10.09	-12.8
MN908947.3 Wuhan seafood market pneumonia virus isolate Wuhan-Hu-1, complete genome	hsa-let-7c-3p MIMAT0026472 Homo sapiens let-7c-3p	14505	14497	08:00:00	0	-24.8	-9.1	-15.7	-41.11	-29.12	-11.99	-12.8
MN908947.3 Wuhan seafood market pneumonia virus isolate Wuhan-Hu-1, complete genome	hsa-miR-7112-3p MIMAT0028122 Homo sapiens miR-7112-3p	16290	16282	08:00:01	0	-22.51	-11.9	-10.61	-47.66	-37.96	-9.7	-12.8
MN908947.3 Wuhan seafood market pneumonia virus isolate Wuhan-Hu-1, complete genome	hsa-miR-617 MIMAT0003286 Homo sapiens miR-617	16744	16736	08:00:01	0	-22.5	-11.9	-10.6	-41.44	-31.74	-9.69	-12.8
MN908947.3 Wuhan seafood market pneumonia virus isolate Wuhan-Hu-1, complete genome	hsa-miR-6792-5p MIMAT0027484 Homo sapiens miR-6792-5p	17754	17746	08:00:01	0	-19.6	-11.3	-8.3	-42.68	-35.89	-6.79	-12.8
MN908947.3 Wuhan seafood market pneumonia virus isolate Wuhan-Hu-1, complete genome	hsa-miR-4519 MIMAT0019056 Homo sapiens miR-4519	24797	24791	06:00:00	0	-17.12	-7.7	-9.42	-45.08	-40.77	-4.31	-12.8
MN908947.3 Wuhan seafood market pneumonia virus isolate Wuhan-Hu-1, complete genome	hsa-miR-663a MIMAT0003326 Homo sapiens miR-663a	7396	7388	08:01:01	0	-20.7	-12.9	-7.8	-38.16	-30.25	-7.9	-12.79
MN908947.3 Wuhan seafood market pneumonia virus isolate Wuhan-Hu-1, complete genome	hsa-miR-764 MIMAT0010367 Homo sapiens miR-764	18660	18653	07:00:00	0	-20.8	-11.9	-8.9	-44.91	-36.91	-8	-12.79
MN908947.3 Wuhan seafood market pneumonia virus isolate Wuhan-Hu-1, complete genome	hsa-miR-203b-5p MIMAT0019813 Homo sapiens miR-203b-5p	19886	19878	08:01:01	0	-17.5	-11	-6.5	-41.87	-37.16	-4.7	-12.79
MN908947.3 Wuhan seafood market pneumonia virus isolate Wuhan-Hu-1, complete genome	hsa-miR-8072 MIMAT0030999 Homo sapiens miR-8072	21643	21635	08:01:01	0	-14.96	-10.6	-4.36	-23.28	-21.11	-2.16	-12.79
MN908947.3 Wuhan seafood market pneumonia virus isolate Wuhan-Hu-1, complete genome	hsa-miR-3665 MIMAT0018087 Homo sapiens miR-3665	24802	24794	08:01:00	0	-18.5	-11.5	-7	-46.28	-40.57	-5.7	-12.79
MN908947.3 Wuhan seafood market pneumonia virus isolate Wuhan-Hu-1, complete genome	hsa-miR-125a-3p MIMAT0004602 Homo sapiens miR-125a-3p	4707	4700	07:00:00	0	-21.1	-11.7	-9.4	-45.17	-36.85	-8.32	-12.78
MN908947.3 Wuhan seafood market pneumonia virus isolate Wuhan-Hu-1, complete genome	hsa-miR-6807-5p MIMAT0027514 Homo sapiens miR-6807-5p	4796	4788	08:01:01	0	-20	-9.7	-10.3	-40.1	-32.89	-7.21	-12.78
MN908947.3 Wuhan seafood market pneumonia virus isolate Wuhan-Hu-1, complete genome	hsa-let-7g-3p MIMAT0004584 Homo sapiens let-7g-3p	7384	7376	08:00:01	0	-17.4	-8.9	-8.5	-37.25	-32.64	-4.61	-12.78
MN908947.3 Wuhan seafood market pneumonia virus isolate Wuhan-Hu-1, complete genome	hsa-miR-7158-5p MIMAT0028226 Homo sapiens miR-7158-5p	21006	20998	08:01:00	0	-20.8	-7.8	-13	-50.29	-42.28	-8.01	-12.78
MN908947.3 Wuhan seafood market pneumonia virus isolate Wuhan-Hu-1, complete genome	hsa-miR-4530 MIMAT0019069 Homo sapiens miR-4530	25325	25317	08:01:00	0	-21.2	-11.7	-9.5	-49	-40.58	-8.41	-12.78
MN908947.3 Wuhan seafood market pneumonia virus isolate Wuhan-Hu-1, complete genome	hsa-miR-3157-5p MIMAT0015031 Homo sapiens miR-3157-5p	526	519	07:00:01	0	-21.7	-9.4	-12.3	-47.2	-38.27	-8.92	-12.77
MN908947.3 Wuhan seafood market pneumonia virus isolate Wuhan-Hu-1, complete genome	hsa-miR-7112-5p MIMAT0028121 Homo sapiens miR-7112-5p	8822	8814	08:01:01	0	-17.09	-12.7	-4.39	-55.23	-50.92	-4.31	-12.77
MN908947.3 Wuhan seafood market pneumonia virus isolate Wuhan-Hu-1, complete genome	hsa-miR-4266 MIMAT0016892 Homo sapiens miR-4266	11657	11649	08:01:01	0	-17.35	-9.6	-7.75	-35.62	-31.04	-4.57	-12.77
MN908947.3 Wuhan seafood market pneumonia virus isolate Wuhan-Hu-1, complete genome	hsa-miR-6503-5p MIMAT0025462 Homo sapiens miR-6503-5p	12359	12351	08:01:00	0	-18.1	-11.9	-6.2	-37	-31.67	-5.32	-12.77
MN908947.3 Wuhan seafood market pneumonia virus isolate Wuhan-Hu-1, complete genome	hsa-miR-630 MIMAT0003299 Homo sapiens miR-630	17796	17788	08:00:01	0	-16.74	-9.4	-7.34	-39.38	-35.42	-3.96	-12.77
MN908947.3 Wuhan seafood market pneumonia virus isolate Wuhan-Hu-1, complete genome	hsa-miR-25-3p MIMAT0000081 Homo sapiens miR-25-3p	17996	17990	06:00:00	0	-21.1	-5.4	-15.7	-40.21	-31.88	-8.32	-12.77
MN908947.3 Wuhan seafood market pneumonia virus isolate Wuhan-Hu-1, complete genome	hsa-miR-6736-5p MIMAT0027373 Homo sapiens miR-6736-5p	20650	20643	07:00:01	0	-17.5	-9.5	-8	-43.03	-38.3	-4.72	-12.77
MN908947.3 Wuhan seafood market pneumonia virus isolate Wuhan-Hu-1, complete genome	hsa-miR-4656 MIMAT0019723 Homo sapiens miR-4656	3625	3618	07:00:01	0	-27.3	-13.5	-13.8	-51.04	-36.5	-14.53	-12.76
MN908947.3 Wuhan seafood market pneumonia virus isolate Wuhan-Hu-1, complete genome	hsa-miR-6076 MIMAT0023701 Homo sapiens miR-6076	17910	17902	08:01:01	0	-17.9	-4.7	-13.2	-41.18	-36.04	-5.13	-12.76
MN908947.3 Wuhan seafood market pneumonia virus isolate Wuhan-Hu-1, complete genome	hsa-miR-526b-5p MIMAT0002835 Homo sapiens miR-526b-5p	25592	25584	08:01:00	0	-15.7	-7.1	-8.6	-43.95	-41.01	-2.93	-12.76
MN908947.3 Wuhan seafood market pneumonia virus isolate Wuhan-Hu-1, complete genome	hsa-miR-6878-5p MIMAT0027656 Homo sapiens miR-6878-5p	246	238	08:01:01	0	-22.7	-6.6	-16.1	-61.92	-51.98	-9.94	-12.75
MN908947.3 Wuhan seafood market pneumonia virus isolate Wuhan-Hu-1, complete genome	hsa-miR-147a MIMAT0000251 Homo sapiens miR-147a	6545	6538	07:00:00	0	-20.4	-10.4	-10	-35.94	-28.3	-7.64	-12.75
MN908947.3 Wuhan seafood market pneumonia virus isolate Wuhan-Hu-1, complete genome	hsa-miR-4763-3p MIMAT0019913 Homo sapiens miR-4763-3p	9449	9442	07:00:01	0	-20.4	-12.1	-8.3	-41.24	-33.6	-7.64	-12.75
MN908947.3 Wuhan seafood market pneumonia virus isolate Wuhan-Hu-1, complete genome	hsa-miR-3151-5p MIMAT0015024 Homo sapiens miR-3151-5p	12714	12706	08:01:01	0	-22.5	-8	-14.5	-46.34	-36.6	-9.74	-12.75
MN908947.3 Wuhan seafood market pneumonia virus isolate Wuhan-Hu-1, complete genome	hsa-miR-550b-2-5p MIMAT0022737 Homo sapiens miR-550b-2-5p	13513	13507	06:00:00	0	-24.6	-9.6	-15	-58.6	-46.75	-11.84	-12.75
MN908947.3 Wuhan seafood market pneumonia virus isolate Wuhan-Hu-1, complete genome	hsa-miR-323b-5p MIMAT0001630 Homo sapiens miR-323b-5p	28464	28456	08:01:01	0	-20.26	-8.1	-12.16	-44.21	-36.71	-7.5	-12.75
MN908947.3 Wuhan seafood market pneumonia virus isolate Wuhan-Hu-1, complete genome	hsa-miR-9899 MIMAT0039319 Homo sapiens miR-9899	2670	2662	08:01:01	0	-19.26	-10.9	-8.36	-47.88	-41.36	-6.51	-12.74
MN908947.3 Wuhan seafood market pneumonia virus isolate Wuhan-Hu-1, complete genome	hsa-miR-125a-3p MIMAT0004602 Homo sapiens miR-125a-3p	15488	15480	08:01:01	0	-23.56	-7.3	-16.26	-45.84	-35.02	-10.81	-12.74
MN908947.3 Wuhan seafood market pneumonia virus isolate Wuhan-Hu-1, complete genome	hsa-miR-6730-5p MIMAT0027361 Homo sapiens miR-6730-5p	17782	17774	08:01:01	0	-16.5	-7	-9.5	-39.48	-35.72	-3.75	-12.74
MN908947.3 Wuhan seafood market pneumonia virus isolate Wuhan-Hu-1, complete genome	hsa-miR-6808-5p MIMAT0027516 Homo sapiens miR-6808-5p	9450	9442	08:00:01	0	-20.5	-13.3	-7.2	-40.76	-32.99	-7.76	-12.73
MN908947.3 Wuhan seafood market pneumonia virus isolate Wuhan-Hu-1, complete genome	hsa-miR-1238-5p MIMAT0022947 Homo sapiens miR-1238-5p	11760	11752	08:01:00	0	-20.9	-9.1	-11.8	-46.68	-38.52	-8.16	-12.73
MN908947.3 Wuhan seafood market pneumonia virus isolate Wuhan-Hu-1, complete genome	hsa-miR-6075 MIMAT0023700 Homo sapiens miR-6075	15962	15956	06:00:00	0	-21.3	-13.4	-7.9	-39.82	-31.25	-8.56	-12.73
MN908947.3 Wuhan seafood market pneumonia virus isolate Wuhan-Hu-1, complete genome	hsa-miR-8078 MIMAT0031005 Homo sapiens miR-8078	16757	16750	07:00:00	0	-21.9	-10.1	-11.8	-39.81	-30.65	-9.16	-12.73
MN908947.3 Wuhan seafood market pneumonia virus isolate Wuhan-Hu-1, complete genome	hsa-miR-6738-5p MIMAT0027377 Homo sapiens miR-6738-5p	17139	17131	08:00:01	0	-25.2	-12.6	-12.6	-64.33	-51.86	-12.46	-12.73
MN908947.3 Wuhan seafood market pneumonia virus isolate Wuhan-Hu-1, complete genome	hsa-miR-592 MIMAT0003260 Homo sapiens miR-592	29351	29343	08:00:01	0	-22.1	-9.8	-12.3	-38.95	-29.59	-9.36	-12.73
MN908947.3 Wuhan seafood market pneumonia virus isolate Wuhan-Hu-1, complete genome	hsa-miR-877-5p MIMAT0004949 Homo sapiens miR-877-5p	4749	4742	07:00:01	0	-17.62	-7.3	-10.32	-37.98	-33.08	-4.89	-12.72
MN908947.3 Wuhan seafood market pneumonia virus isolate Wuhan-Hu-1, complete genome	hsa-miR-18a-5p MIMAT0000072 Homo sapiens miR-18a-5p	12903	12897	06:00:00	0	-18.5	-6.9	-11.6	-42.25	-36.47	-5.77	-12.72
MN908947.3 Wuhan seafood market pneumonia virus isolate Wuhan-Hu-1, complete genome	hsa-miR-3169 MIMAT0015044 Homo sapiens miR-3169	13375	13367	08:01:01	0	-18.39	-9.5	-8.89	-47	-41.33	-5.66	-12.72
MN908947.3 Wuhan seafood market pneumonia virus isolate Wuhan-Hu-1, complete genome	hsa-miR-6849-5p MIMAT0027598 Homo sapiens miR-6849-5p	22691	22683	08:01:00	0	-18	-3.1	-14.9	-45.2	-39.93	-5.27	-12.72
MN908947.3 Wuhan seafood market pneumonia virus isolate Wuhan-Hu-1, complete genome	hsa-miR-6865-5p MIMAT0027630 Homo sapiens miR-6865-5p	24152	24144	08:00:00	0	-21.4	-14.2	-7.2	-44.55	-35.88	-8.67	-12.72
MN908947.3 Wuhan seafood market pneumonia virus isolate Wuhan-Hu-1, complete genome	hsa-miR-11399 MIMAT0044656 Homo sapiens miR-11399	1408	1401	07:00:00	0	-19.7	-10.9	-8.8	-41.03	-34.05	-6.98	-12.71
MN908947.3 Wuhan seafood market pneumonia virus isolate Wuhan-Hu-1, complete genome	hsa-miR-103a-3p MIMAT0000101 Homo sapiens miR-103a-3p	16395	16387	08:01:00	0	-19.06	-6.3	-12.76	-36.72	-30.37	-6.34	-12.71
MN908947.3 Wuhan seafood market pneumonia virus isolate Wuhan-Hu-1, complete genome	hsa-miR-107 MIMAT0000104 Homo sapiens miR-107	16395	16387	08:01:00	0	-19.06	-6.3	-12.76	-36.72	-30.37	-6.34	-12.71
MN908947.3 Wuhan seafood market pneumonia virus isolate Wuhan-Hu-1, complete genome	hsa-miR-4496 MIMAT0019031 Homo sapiens miR-4496	17026	17018	08:00:01	0	-18.2	-7.5	-10.7	-44.26	-38.77	-5.48	-12.71
MN908947.3 Wuhan seafood market pneumonia virus isolate Wuhan-Hu-1, complete genome	hsa-miR-3663-5p MIMAT0018084 Homo sapiens miR-3663-5p	23447	23439	08:01:01	0	-21.7	-7.9	-13.8	-40.3	-31.32	-8.98	-12.71
MN908947.3 Wuhan seafood market pneumonia virus isolate Wuhan-Hu-1, complete genome	hsa-miR-6770-3p MIMAT0027441 Homo sapiens miR-6770-3p	29790	29782	08:01:01	0	-20.1	-12.8	-7.3	-41	-33.61	-7.38	-12.71
MN908947.3 Wuhan seafood market pneumonia virus isolate Wuhan-Hu-1, complete genome	hsa-miR-6871-5p MIMAT0027642 Homo sapiens miR-6871-5p	1228	1220	08:00:01	0	-22.8	-9.9	-12.9	-54.62	-44.52	-10.09	-12.7
MN908947.3 Wuhan seafood market pneumonia virus isolate Wuhan-Hu-1, complete genome	hsa-miR-380-5p MIMAT0000734 Homo sapiens miR-380-5p	7969	7962	07:00:00	0	-21.31	-10.2	-11.11	-48.18	-39.58	-8.6	-12.7
MN908947.3 Wuhan seafood market pneumonia virus isolate Wuhan-Hu-1, complete genome	hsa-miR-18a-5p MIMAT0000072 Homo sapiens miR-18a-5p	9814	9806	08:00:00	0	-24.3	-11.8	-12.5	-44.97	-33.38	-11.59	-12.7
MN908947.3 Wuhan seafood market pneumonia virus isolate Wuhan-Hu-1, complete genome	hsa-miR-4741 MIMAT0019871 Homo sapiens miR-4741	21236	21228	08:00:01	0	-27.83	-13.4	-14.43	-54.78	-39.66	-15.12	-12.7
MN908947.3 Wuhan seafood market pneumonia virus isolate Wuhan-Hu-1, complete genome	hsa-miR-1226-5p MIMAT0005576 Homo sapiens miR-1226-5p	25589	25583	06:00:00	0	-15.4	-9.6	-5.8	-42.54	-39.85	-2.69	-12.7
MN908947.3 Wuhan seafood market pneumonia virus isolate Wuhan-Hu-1, complete genome	hsa-miR-3934-5p MIMAT0018349 Homo sapiens miR-3934-5p	25675	25667	08:01:00	0	-20.1	-9.8	-10.3	-43.22	-35.82	-7.39	-12.7
MN908947.3 Wuhan seafood market pneumonia virus isolate Wuhan-Hu-1, complete genome	hsa-miR-7107-3p MIMAT0028112 Homo sapiens miR-7107-3p	2451	2443	08:01:01	0	-20	-7.1	-12.9	-38.48	-31.18	-7.3	-12.69
MN908947.3 Wuhan seafood market pneumonia virus isolate Wuhan-Hu-1, complete genome	hsa-miR-4642 MIMAT0019702 Homo sapiens miR-4642	5690	5683	07:00:01	0	-21.7	-8.2	-13.5	-45.52	-36.51	-9	-12.69
MN908947.3 Wuhan seafood market pneumonia virus isolate Wuhan-Hu-1, complete genome	hsa-miR-3934-3p MIMAT0022975 Homo sapiens miR-3934-3p	12324	12316	08:01:01	0	-18.4	-9	-9.4	-42.76	-37.06	-5.7	-12.69
MN908947.3 Wuhan seafood market pneumonia virus isolate Wuhan-Hu-1, complete genome	hsa-miR-6856-5p MIMAT0027612 Homo sapiens miR-6856-5p	15718	15710	08:01:00	0	-16.11	-3.21	-12.9	-52.82	-49.41	-3.41	-12.69
MN908947.3 Wuhan seafood market pneumonia virus isolate Wuhan-Hu-1, complete genome	hsa-miR-3198 MIMAT0015083 Homo sapiens miR-3198	19886	19878	08:01:00	0	-17.4	-7.4	-10	-41.87	-37.16	-4.7	-12.69
MN908947.3 Wuhan seafood market pneumonia virus isolate Wuhan-Hu-1, complete genome	hsa-miR-4741 MIMAT0019871 Homo sapiens miR-4741	20442	20434	08:01:01	0	-20.2	-8.6	-11.6	-42.76	-35.26	-7.5	-12.69
MN908947.3 Wuhan seafood market pneumonia virus isolate Wuhan-Hu-1, complete genome	hsa-miR-3190-3p MIMAT0022839 Homo sapiens miR-3190-3p	21847	21840	07:00:00	0	-18.9	-10.1	-8.8	-44.49	-38.28	-6.2	-12.69
MN908947.3 Wuhan seafood market pneumonia virus isolate Wuhan-Hu-1, complete genome	hsa-miR-557 MIMAT0003221 Homo sapiens miR-557	29545	29537	08:01:01	0	-21.2	-4.5	-16.7	-45.58	-37.08	-8.5	-12.69
MN908947.3 Wuhan seafood market pneumonia virus isolate Wuhan-Hu-1, complete genome	hsa-miR-640 MIMAT0003310 Homo sapiens miR-640	1833	1825	08:01:01	0	-17.22	-6.4	-10.82	-42.84	-38.31	-4.53	-12.68
MN908947.3 Wuhan seafood market pneumonia virus isolate Wuhan-Hu-1, complete genome	hsa-miR-2467-3p MIMAT0019953 Homo sapiens miR-2467-3p	1876	1868	08:01:01	0	-27.1	-7.5	-19.6	-42.26	-27.85	-14.41	-12.68
MN908947.3 Wuhan seafood market pneumonia virus isolate Wuhan-Hu-1, complete genome	hsa-miR-4658 MIMAT0019725 Homo sapiens miR-4658	1921	1913	08:01:01	0	-17.2	-9.8	-7.4	-42.13	-37.62	-4.51	-12.68
MN908947.3 Wuhan seafood market pneumonia virus isolate Wuhan-Hu-1, complete genome	hsa-miR-646 MIMAT0003316 Homo sapiens miR-646	9956	9949	07:00:00	0	-22.9	-11	-11.9	-35.74	-25.53	-10.21	-12.68
MN908947.3 Wuhan seafood market pneumonia virus isolate Wuhan-Hu-1, complete genome	hsa-miR-6775-5p MIMAT0027450 Homo sapiens miR-6775-5p	16396	16388	08:01:01	0	-19.21	-11.4	-7.81	-36.33	-29.81	-6.52	-12.68
MN908947.3 Wuhan seafood market pneumonia virus isolate Wuhan-Hu-1, complete genome	hsa-miR-3131 MIMAT0014996 Homo sapiens miR-3131	23608	23602	06:00:00	0	-19.29	-9.9	-9.39	-54.76	-48.15	-6.6	-12.68
MN908947.3 Wuhan seafood market pneumonia virus isolate Wuhan-Hu-1, complete genome	hsa-miR-6511b-5p MIMAT0025847 Homo sapiens miR-6511b-5p	24773	24765	08:01:00	0	-23.25	-6.1	-17.15	-52.1	-41.53	-10.56	-12.68
MN908947.3 Wuhan seafood market pneumonia virus isolate Wuhan-Hu-1, complete genome	hsa-miR-1207-3p MIMAT0005872 Homo sapiens miR-1207-3p	27545	27538	07:00:01	0	-17.4	-9.9	-7.5	-42.34	-37.63	-4.71	-12.68
MN908947.3 Wuhan seafood market pneumonia virus isolate Wuhan-Hu-1, complete genome	hsa-miR-6830-5p MIMAT0027560 Homo sapiens miR-6830-5p	27817	27810	07:00:00	0	-18.8	-8.5	-10.3	-29.56	-23.45	-6.11	-12.68
MN908947.3 Wuhan seafood market pneumonia virus isolate Wuhan-Hu-1, complete genome	hsa-miR-4638-3p MIMAT0019696 Homo sapiens miR-4638-3p	28515	28509	06:00:00	0	-17.45	-9.4	-8.05	-41.11	-36.34	-4.76	-12.68
MN908947.3 Wuhan seafood market pneumonia virus isolate Wuhan-Hu-1, complete genome	hsa-miR-4433a-3p MIMAT0018949 Homo sapiens miR-4433a-3p	28728	28720	08:01:00	0	-21.2	-7.1	-14.1	-48.06	-39.55	-8.51	-12.68
MN908947.3 Wuhan seafood market pneumonia virus isolate Wuhan-Hu-1, complete genome	hsa-miR-602 MIMAT0003270 Homo sapiens miR-602	250	242	08:01:01	0	-22.45	-8	-14.45	-59.71	-49.93	-9.77	-12.67
MN908947.3 Wuhan seafood market pneumonia virus isolate Wuhan-Hu-1, complete genome	hsa-miR-6812-5p MIMAT0027524 Homo sapiens miR-6812-5p	1351	1343	08:00:01	0	-23.6	-13	-10.6	-49.14	-38.22	-10.92	-12.67
MN908947.3 Wuhan seafood market pneumonia virus isolate Wuhan-Hu-1, complete genome	hsa-miR-7702 MIMAT0030017 Homo sapiens miR-7702	3010	3003	07:00:01	0	-21.8	-4.7	-17.1	-50.02	-40.9	-9.12	-12.67
MN908947.3 Wuhan seafood market pneumonia virus isolate Wuhan-Hu-1, complete genome	hsa-miR-6879-5p MIMAT0027658 Homo sapiens miR-6879-5p	5350	5342	08:00:01	0	-19.41	-13	-6.41	-44.71	-37.98	-6.73	-12.67
MN908947.3 Wuhan seafood market pneumonia virus isolate Wuhan-Hu-1, complete genome	hsa-miR-3085-5p MIMAT0048635 Homo sapiens miR-3085-5p	9074	9066	08:01:01	0	-20.32	-6.4	-13.92	-43.98	-36.34	-7.64	-12.67
MN908947.3 Wuhan seafood market pneumonia virus isolate Wuhan-Hu-1, complete genome	hsa-let-7c-5p MIMAT0000064 Homo sapiens let-7c-5p	21639	21631	08:01:01	0	-14	-5.7	-8.3	-24.71	-23.39	-1.32	-12.67
MN908947.3 Wuhan seafood market pneumonia virus isolate Wuhan-Hu-1, complete genome	hsa-miR-5681a MIMAT0022469 Homo sapiens miR-5681a	21812	21804	08:01:00	0	-20.5	-8.5	-12	-41.2	-33.37	-7.82	-12.67
MN908947.3 Wuhan seafood market pneumonia virus isolate Wuhan-Hu-1, complete genome	hsa-miR-150-3p MIMAT0004610 Homo sapiens miR-150-3p	26644	26636	08:01:01	0	-21.3	-5.6	-15.7	-52.75	-44.12	-8.62	-12.67
MN908947.3 Wuhan seafood market pneumonia virus isolate Wuhan-Hu-1, complete genome	hsa-miR-145-5p MIMAT0000437 Homo sapiens miR-145-5p	28634	28626	08:00:01	0	-22.8	-10	-12.8	-50.7	-40.57	-10.12	-12.67
MN908947.3 Wuhan seafood market pneumonia virus isolate Wuhan-Hu-1, complete genome	hsa-miR-323a-5p MIMAT0004696 Homo sapiens miR-323a-5p	755	747	08:01:01	0	-16.35	-7.4	-8.95	-55.62	-51.94	-3.68	-12.66
MN908947.3 Wuhan seafood market pneumonia virus isolate Wuhan-Hu-1, complete genome	hsa-miR-497-5p MIMAT0002820 Homo sapiens miR-497-5p	8465	8457	08:00:00	0	-19.6	-13.8	-5.8	-40.5	-33.57	-6.93	-12.66
MN908947.3 Wuhan seafood market pneumonia virus isolate Wuhan-Hu-1, complete genome	hsa-miR-6793-5p MIMAT0027486 Homo sapiens miR-6793-5p	18114	18106	08:01:01	0	-20.5	-7.3	-13.2	-40.72	-32.89	-7.83	-12.66
MN908947.3 Wuhan seafood market pneumonia virus isolate Wuhan-Hu-1, complete genome	hsa-miR-550a-5p MIMAT0004800 Homo sapiens miR-550a-5p	18708	18700	08:01:00	0	-21.1	-7.8	-13.3	-44.26	-35.83	-8.43	-12.66
MN908947.3 Wuhan seafood market pneumonia virus isolate Wuhan-Hu-1, complete genome	hsa-miR-6798-5p MIMAT0027496 Homo sapiens miR-6798-5p	22215	22207	08:01:01	0	-24.59	-10.5	-14.09	-46.52	-34.6	-11.92	-12.66
MN908947.3 Wuhan seafood market pneumonia virus isolate Wuhan-Hu-1, complete genome	hsa-miR-5002-5p MIMAT0021023 Homo sapiens miR-5002-5p	24427	24419	08:01:00	0	-19.06	-6.8	-12.26	-37.26	-30.87	-6.39	-12.66
MN908947.3 Wuhan seafood market pneumonia virus isolate Wuhan-Hu-1, complete genome	hsa-miR-20b-3p MIMAT0004752 Homo sapiens miR-20b-3p	27040	27032	08:01:01	0	-18.41	-7.3	-11.11	-50.95	-45.21	-5.74	-12.66
MN908947.3 Wuhan seafood market pneumonia virus isolate Wuhan-Hu-1, complete genome	hsa-miR-10394-5p MIMAT0041619 Homo sapiens miR-10394-5p	189	183	06:00:00	0	-21.75	-9.1	-12.65	-56.96	-47.87	-9.09	-12.65
MN908947.3 Wuhan seafood market pneumonia virus isolate Wuhan-Hu-1, complete genome	hsa-miR-1271-3p MIMAT0022712 Homo sapiens miR-1271-3p	12739	12731	08:01:01	0	-19.8	-9.3	-10.5	-42.55	-35.41	-7.14	-12.65
MN908947.3 Wuhan seafood market pneumonia virus isolate Wuhan-Hu-1, complete genome	hsa-miR-4732-5p MIMAT0019855 Homo sapiens miR-4732-5p	14397	14389	08:01:00	0	-15.7	-6.1	-9.6	-44.35	-41.31	-3.04	-12.65
MN908947.3 Wuhan seafood market pneumonia virus isolate Wuhan-Hu-1, complete genome	hsa-miR-552-3p MIMAT0003215 Homo sapiens miR-552-3p	16615	16608	07:00:00	0	-17	-10.4	-6.6	-45.22	-40.88	-4.34	-12.65
MN908947.3 Wuhan seafood market pneumonia virus isolate Wuhan-Hu-1, complete genome	hsa-miR-4749-5p MIMAT0019885 Homo sapiens miR-4749-5p	24772	24764	08:00:01	0	-23.35	-15.7	-7.65	-51.74	-41.05	-10.69	-12.65
MN908947.3 Wuhan seafood market pneumonia virus isolate Wuhan-Hu-1, complete genome	hsa-miR-2278 MIMAT0011778 Homo sapiens miR-2278	24799	24791	08:01:00	0	-17.19	-11.2	-5.99	-46.32	-41.79	-4.53	-12.65
MN908947.3 Wuhan seafood market pneumonia virus isolate Wuhan-Hu-1, complete genome	hsa-miR-6792-5p MIMAT0027484 Homo sapiens miR-6792-5p	5704	5696	08:01:00	0	-19.23	-8.8	-10.43	-55.53	-48.94	-6.58	-12.64
MN908947.3 Wuhan seafood market pneumonia virus isolate Wuhan-Hu-1, complete genome	hsa-miR-6762-5p MIMAT0027424 Homo sapiens miR-6762-5p	7393	7385	08:00:00	0	-20.94	-17.7	-3.24	-37.61	-29.31	-8.29	-12.64
MN908947.3 Wuhan seafood market pneumonia virus isolate Wuhan-Hu-1, complete genome	hsa-miR-3180-3p MIMAT0015058 Homo sapiens miR-3180-3p	9116	9108	08:01:01	0	-19.9	-8.9	-11	-38.51	-31.25	-7.25	-12.64
MN908947.3 Wuhan seafood market pneumonia virus isolate Wuhan-Hu-1, complete genome	hsa-miR-1197 MIMAT0005955 Homo sapiens miR-1197	11944	11936	08:01:00	0	-22	-12.1	-9.9	-41.94	-32.59	-9.35	-12.64
MN908947.3 Wuhan seafood market pneumonia virus isolate Wuhan-Hu-1, complete genome	hsa-miR-4743-5p MIMAT0019874 Homo sapiens miR-4743-5p	22988	22980	08:01:00	0	-19.05	-10.7	-8.35	-53.23	-46.83	-6.4	-12.64
MN908947.3 Wuhan seafood market pneumonia virus isolate Wuhan-Hu-1, complete genome	hsa-miR-6735-5p MIMAT0027371 Homo sapiens miR-6735-5p	27811	27803	08:01:01	0	-17.4	-8.6	-8.8	-28.88	-24.13	-4.75	-12.64
MN908947.3 Wuhan seafood market pneumonia virus isolate Wuhan-Hu-1, complete genome	hsa-miR-1295a MIMAT0005885 Homo sapiens miR-1295a	2453	2447	06:00:00	0	-19.2	-9.5	-9.7	-37.42	-30.85	-6.56	-12.63
MN908947.3 Wuhan seafood market pneumonia virus isolate Wuhan-Hu-1, complete genome	hsa-miR-4315 MIMAT0016866 Homo sapiens miR-4315	6130	6122	08:01:01	0	-16.8	-9.3	-7.5	-40.98	-36.82	-4.16	-12.63
MN908947.3 Wuhan seafood market pneumonia virus isolate Wuhan-Hu-1, complete genome	hsa-miR-4770 MIMAT0019924 Homo sapiens miR-4770	9968	9960	08:00:00	0	-23.71	-12.3	-11.41	-36.36	-25.29	-11.07	-12.63
MN908947.3 Wuhan seafood market pneumonia virus isolate Wuhan-Hu-1, complete genome	hsa-miR-6885-3p MIMAT0027671 Homo sapiens miR-6885-3p	15220	15213	07:00:00	0	-18.44	-6.4	-12.04	-44.65	-38.84	-5.8	-12.63
MN908947.3 Wuhan seafood market pneumonia virus isolate Wuhan-Hu-1, complete genome	hsa-miR-7161-3p MIMAT0028233 Homo sapiens miR-7161-3p	15868	15860	08:01:01	0	-19.5	-2.7	-16.8	-37.37	-30.5	-6.86	-12.63
MN908947.3 Wuhan seafood market pneumonia virus isolate Wuhan-Hu-1, complete genome	hsa-miR-3164 MIMAT0015038 Homo sapiens miR-3164	20118	20112	06:00:00	0	-18.3	-8.6	-9.7	-37.74	-32.08	-5.66	-12.63
MN908947.3 Wuhan seafood market pneumonia virus isolate Wuhan-Hu-1, complete genome	hsa-miR-1908-5p MIMAT0007881 Homo sapiens miR-1908-5p	23610	23602	08:01:01	0	-18.2	-11.7	-6.5	-54.69	-49.12	-5.56	-12.63
MN908947.3 Wuhan seafood market pneumonia virus isolate Wuhan-Hu-1, complete genome	hsa-miR-4732-5p MIMAT0019855 Homo sapiens miR-4732-5p	21768	21760	08:01:00	0	-20.4	-7	-13.4	-41.47	-33.69	-7.77	-12.62
MN908947.3 Wuhan seafood market pneumonia virus isolate Wuhan-Hu-1, complete genome	hsa-miR-6882-3p MIMAT0027665 Homo sapiens miR-6882-3p	28811	28803	08:00:01	0	-32.6	-15.7	-16.9	-53.13	-33.16	-19.97	-12.62
MN908947.3 Wuhan seafood market pneumonia virus isolate Wuhan-Hu-1, complete genome	hsa-miR-602 MIMAT0003270 Homo sapiens miR-602	212	204	08:00:01	0	-29.7	-12.1	-17.6	-61.84	-44.75	-17.08	-12.61
MN908947.3 Wuhan seafood market pneumonia virus isolate Wuhan-Hu-1, complete genome	hsa-miR-3665 MIMAT0018087 Homo sapiens miR-3665	8644	8637	07:00:01	0	-18.41	-10.1	-8.31	-38.47	-32.68	-5.79	-12.61
MN908947.3 Wuhan seafood market pneumonia virus isolate Wuhan-Hu-1, complete genome	hsa-miR-6508-3p MIMAT0025473 Homo sapiens miR-6508-3p	17329	17321	08:01:01	0	-19.3	-7.2	-12.1	-47.12	-40.44	-6.68	-12.61
MN908947.3 Wuhan seafood market pneumonia virus isolate Wuhan-Hu-1, complete genome	hsa-miR-486-3p MIMAT0004762 Homo sapiens miR-486-3p	19899	19891	08:01:01	0	-18.2	-9.2	-9	-38.76	-33.17	-5.58	-12.61
MN908947.3 Wuhan seafood market pneumonia virus isolate Wuhan-Hu-1, complete genome	hsa-miR-6081 MIMAT0023706 Homo sapiens miR-6081	19899	19893	06:00:00	0	-18.2	-11.1	-7.1	-38.76	-33.17	-5.58	-12.61
MN908947.3 Wuhan seafood market pneumonia virus isolate Wuhan-Hu-1, complete genome	hsa-miR-4476 MIMAT0019003 Homo sapiens miR-4476	21738	21731	07:00:01	0	-18	-7	-11	-35.68	-30.3	-5.38	-12.61
MN908947.3 Wuhan seafood market pneumonia virus isolate Wuhan-Hu-1, complete genome	hsa-miR-7157-3p MIMAT0028225 Homo sapiens miR-7157-3p	22998	22990	08:01:00	0	-23.7	-9.2	-14.5	-44.68	-33.6	-11.08	-12.61
MN908947.3 Wuhan seafood market pneumonia virus isolate Wuhan-Hu-1, complete genome	hsa-miR-6081 MIMAT0023706 Homo sapiens miR-6081	24100	24092	08:01:01	0	-24.7	-7.9	-16.8	-45.47	-33.38	-12.08	-12.61
MN908947.3 Wuhan seafood market pneumonia virus isolate Wuhan-Hu-1, complete genome	hsa-miR-6511a-5p MIMAT0025478 Homo sapiens miR-6511a-5p	24219	24211	08:01:01	0	-24.4	-5.5	-18.9	-47.47	-35.69	-11.78	-12.61
MN908947.3 Wuhan seafood market pneumonia virus isolate Wuhan-Hu-1, complete genome	hsa-miR-4489 MIMAT0019023 Homo sapiens miR-4489	25704	25698	06:00:00	0	-20.7	-12.5	-8.2	-44.9	-36.82	-8.08	-12.61
MN908947.3 Wuhan seafood market pneumonia virus isolate Wuhan-Hu-1, complete genome	hsa-miR-1915-5p MIMAT0007891 Homo sapiens miR-1915-5p	28458	28451	07:00:00	0	-19.4	-12.6	-6.8	-47.67	-40.89	-6.78	-12.61
MN908947.3 Wuhan seafood market pneumonia virus isolate Wuhan-Hu-1, complete genome	hsa-miR-4642 MIMAT0019702 Homo sapiens miR-4642	29283	29276	07:00:01	0	-22.21	-10.1	-12.11	-52.74	-43.15	-9.59	-12.61
MN908947.3 Wuhan seafood market pneumonia virus isolate Wuhan-Hu-1, complete genome	hsa-miR-4684-3p MIMAT0019770 Homo sapiens miR-4684-3p	29499	29492	07:00:00	0	-20	-9.2	-10.8	-47.04	-39.65	-7.38	-12.61
MN908947.3 Wuhan seafood market pneumonia virus isolate Wuhan-Hu-1, complete genome	hsa-miR-1539 MIMAT0007401 Homo sapiens miR-1539	6369	6361	08:00:00	0	-27	-16.4	-10.6	-47.28	-32.88	-14.39	-12.6
MN908947.3 Wuhan seafood market pneumonia virus isolate Wuhan-Hu-1, complete genome	hsa-miR-4259 MIMAT0016880 Homo sapiens miR-4259	11670	11662	08:01:01	0	-18.9	-7.9	-11	-36.52	-30.22	-6.3	-12.6
MN908947.3 Wuhan seafood market pneumonia virus isolate Wuhan-Hu-1, complete genome	hsa-miR-6715b-5p MIMAT0025842 Homo sapiens miR-6715b-5p	13050	13043	07:00:00	0	-22.02	-12	-10.02	-46.09	-36.68	-9.41	-12.6
MN908947.3 Wuhan seafood market pneumonia virus isolate Wuhan-Hu-1, complete genome	hsa-miR-3153 MIMAT0015026 Homo sapiens miR-3153	14664	14656	08:01:01	0	-14.8	-7.7	-7.1	-40.28	-38.08	-2.19	-12.6
MN908947.3 Wuhan seafood market pneumonia virus isolate Wuhan-Hu-1, complete genome	hsa-miR-1226-5p MIMAT0005576 Homo sapiens miR-1226-5p	22216	22210	06:00:00	0	-23.5	-9.6	-13.9	-45.65	-34.76	-10.89	-12.6
MN908947.3 Wuhan seafood market pneumonia virus isolate Wuhan-Hu-1, complete genome	hsa-miR-4688 MIMAT0019777 Homo sapiens miR-4688	25705	25699	06:00:00	0	-20.7	-11.1	-9.6	-44.97	-36.87	-8.09	-12.6
MN908947.3 Wuhan seafood market pneumonia virus isolate Wuhan-Hu-1, complete genome	hsa-miR-1293 MIMAT0005883 Homo sapiens miR-1293	29744	29736	08:01:01	0	-21.4	-10.9	-10.5	-41.7	-32.9	-8.79	-12.6
MN908947.3 Wuhan seafood market pneumonia virus isolate Wuhan-Hu-1, complete genome	hsa-miR-4717-3p MIMAT0019830 Homo sapiens miR-4717-3p	29844	29836	08:00:00	0	-19.33	-13.7	-5.63	-24.07	-17.35	-6.72	-12.6
MN908947.3 Wuhan seafood market pneumonia virus isolate Wuhan-Hu-1, complete genome	hsa-miR-6849-5p MIMAT0027598 Homo sapiens miR-6849-5p	7271	7263	08:01:01	0	-15.6	-4.2	-11.4	-37.27	-34.27	-3	-12.59
MN908947.3 Wuhan seafood market pneumonia virus isolate Wuhan-Hu-1, complete genome	hsa-miR-4278 MIMAT0016910 Homo sapiens miR-4278	21642	21634	08:00:01	0	-14.3	-14.5	0.2	-23.79	-22.09	-1.7	-12.59
MN908947.3 Wuhan seafood market pneumonia virus isolate Wuhan-Hu-1, complete genome	hsa-miR-6828-5p MIMAT0027556 Homo sapiens miR-6828-5p	21759	21751	08:01:00	0	-17.89	-8.4	-9.49	-42.82	-37.52	-5.29	-12.59
MN908947.3 Wuhan seafood market pneumonia virus isolate Wuhan-Hu-1, complete genome	hsa-miR-8070 MIMAT0030997 Homo sapiens miR-8070	28710	28704	06:00:00	0	-16.37	-6.2	-10.17	-46.05	-42.27	-3.77	-12.59
MN908947.3 Wuhan seafood market pneumonia virus isolate Wuhan-Hu-1, complete genome	hsa-miR-4740-5p MIMAT0019869 Homo sapiens miR-4740-5p	28513	28505	08:01:00	0	-17.85	-4.35	-13.5	-41.81	-36.55	-5.26	-12.58
MN908947.3 Wuhan seafood market pneumonia virus isolate Wuhan-Hu-1, complete genome	hsa-miR-4690-5p MIMAT0019779 Homo sapiens miR-4690-5p	28730	28724	06:00:00	0	-21.2	-9.5	-11.7	-49.08	-40.46	-8.61	-12.58
MN908947.3 Wuhan seafood market pneumonia virus isolate Wuhan-Hu-1, complete genome	hsa-miR-4510 MIMAT0019047 Homo sapiens miR-4510	7824	7817	07:00:01	0	-19.7	-10.2	-9.5	-44.11	-36.99	-7.12	-12.57
MN908947.3 Wuhan seafood market pneumonia virus isolate Wuhan-Hu-1, complete genome	hsa-miR-5739 MIMAT0023116 Homo sapiens miR-5739	7824	7816	08:01:01	0	-19.7	-9.3	-10.4	-44.11	-36.99	-7.12	-12.57
MN908947.3 Wuhan seafood market pneumonia virus isolate Wuhan-Hu-1, complete genome	hsa-miR-8085 MIMAT0031012 Homo sapiens miR-8085	7824	7816	08:00:01	0	-19.7	-12.6	-7.1	-44.11	-36.99	-7.12	-12.57
MN908947.3 Wuhan seafood market pneumonia virus isolate Wuhan-Hu-1, complete genome	hsa-miR-3936 MIMAT0018351 Homo sapiens miR-3936	8645	8637	08:01:01	0	-17.11	-6.7	-10.41	-38.15	-33.61	-4.53	-12.57
MN908947.3 Wuhan seafood market pneumonia virus isolate Wuhan-Hu-1, complete genome	hsa-miR-3691-5p MIMAT0018120 Homo sapiens miR-3691-5p	13555	13548	07:00:01	0	-18.8	-8.7	-10.1	-45	-38.77	-6.22	-12.57
MN908947.3 Wuhan seafood market pneumonia virus isolate Wuhan-Hu-1, complete genome	hsa-miR-4688 MIMAT0019777 Homo sapiens miR-4688	18403	18395	08:01:01	0	-22.7	-7.8	-14.9	-48.69	-38.56	-10.12	-12.57
MN908947.3 Wuhan seafood market pneumonia virus isolate Wuhan-Hu-1, complete genome	hsa-miR-4659b-3p MIMAT0019734 Homo sapiens miR-4659b-3p	21454	21446	08:01:01	0	-24.2	-6.1	-18.1	-46.54	-34.91	-11.62	-12.57
MN908947.3 Wuhan seafood market pneumonia virus isolate Wuhan-Hu-1, complete genome	hsa-miR-6821-5p MIMAT0027542 Homo sapiens miR-6821-5p	28793	28786	07:00:01	0	-21.9	-9.6	-12.3	-48.19	-38.86	-9.32	-12.57
MN908947.3 Wuhan seafood market pneumonia virus isolate Wuhan-Hu-1, complete genome	hsa-miR-103a-2-5p MIMAT0009196 Homo sapiens miR-103a-2-5p	9247	9241	06:00:00	0	-22.8	-8.2	-14.6	-46.63	-36.39	-10.23	-12.56
MN908947.3 Wuhan seafood market pneumonia virus isolate Wuhan-Hu-1, complete genome	hsa-miR-6718-5p MIMAT0025849 Homo sapiens miR-6718-5p	11655	11647	08:01:01	0	-16.09	-7.5	-8.59	-35.26	-31.74	-3.52	-12.56
MN908947.3 Wuhan seafood market pneumonia virus isolate Wuhan-Hu-1, complete genome	hsa-miR-937-5p MIMAT0022938 Homo sapiens miR-937-5p	11689	11681	08:01:00	0	-19.01	-10.4	-8.61	-35.41	-28.96	-6.44	-12.56
MN908947.3 Wuhan seafood market pneumonia virus isolate Wuhan-Hu-1, complete genome	hsa-miR-96-5p MIMAT0000095 Homo sapiens miR-96-5p	12352	12344	08:01:01	0	-21.7	-9.1	-12.6	-37.88	-28.74	-9.13	-12.56
MN908947.3 Wuhan seafood market pneumonia virus isolate Wuhan-Hu-1, complete genome	hsa-miR-3960 MIMAT0019337 Homo sapiens miR-3960	12736	12728	08:01:01	0	-21.3	-13.4	-7.9	-41.99	-33.25	-8.73	-12.56
MN908947.3 Wuhan seafood market pneumonia virus isolate Wuhan-Hu-1, complete genome	hsa-miR-1912-5p MIMAT0037333 Homo sapiens miR-1912-5p	17910	17902	08:01:01	0	-17.7	-6.3	-11.4	-41.18	-36.04	-5.13	-12.56
MN908947.3 Wuhan seafood market pneumonia virus isolate Wuhan-Hu-1, complete genome	hsa-miR-4253 MIMAT0016882 Homo sapiens miR-4253	18190	18182	08:01:00	0	-19.6	-7.7	-11.9	-41.59	-34.56	-7.03	-12.56
MN908947.3 Wuhan seafood market pneumonia virus isolate Wuhan-Hu-1, complete genome	hsa-miR-6762-3p MIMAT0027425 Homo sapiens miR-6762-3p	28512	28505	07:00:01	0	-20.17	-10.4	-9.77	-42.78	-35.17	-7.6	-12.56
MN908947.3 Wuhan seafood market pneumonia virus isolate Wuhan-Hu-1, complete genome	hsa-miR-526b-5p MIMAT0002835 Homo sapiens miR-526b-5p	5840	5832	08:01:01	0	-20.4	-6.8	-13.6	-39.13	-31.29	-7.84	-12.55
MN908947.3 Wuhan seafood market pneumonia virus isolate Wuhan-Hu-1, complete genome	hsa-miR-4518 MIMAT0019055 Homo sapiens miR-4518	6152	6144	08:01:00	0	-18.2	-11.6	-6.6	-43.5	-37.85	-5.64	-12.55
MN908947.3 Wuhan seafood market pneumonia virus isolate Wuhan-Hu-1, complete genome	hsa-miR-4437 MIMAT0018953 Homo sapiens miR-4437	9215	9207	08:01:01	0	-19.2	-7.7	-11.5	-45.78	-39.13	-6.64	-12.55
MN908947.3 Wuhan seafood market pneumonia virus isolate Wuhan-Hu-1, complete genome	hsa-miR-3157-3p MIMAT0019210 Homo sapiens miR-3157-3p	12335	12329	06:00:00	0	-19.8	-10.5	-9.3	-41.98	-34.73	-7.24	-12.55
MN908947.3 Wuhan seafood market pneumonia virus isolate Wuhan-Hu-1, complete genome	hsa-miR-1183 MIMAT0005828 Homo sapiens miR-1183	14175	14167	08:01:01	0	-19.1	-5.2	-13.9	-42.43	-35.88	-6.54	-12.55
MN908947.3 Wuhan seafood market pneumonia virus isolate Wuhan-Hu-1, complete genome	hsa-miR-6799-5p MIMAT0027498 Homo sapiens miR-6799-5p	15930	15923	07:00:01	0	-20.47	-10.8	-9.67	-37.38	-29.47	-7.91	-12.55
MN908947.3 Wuhan seafood market pneumonia virus isolate Wuhan-Hu-1, complete genome	hsa-miR-6867-5p MIMAT0027634 Homo sapiens miR-6867-5p	17466	17459	07:00:01	0	-19.7	-10.1	-9.6	-44.4	-37.25	-7.14	-12.55
MN908947.3 Wuhan seafood market pneumonia virus isolate Wuhan-Hu-1, complete genome	hsa-miR-4322 MIMAT0016873 Homo sapiens miR-4322	17900	17892	08:01:01	0	-17.3	-10.5	-6.8	-42.3	-37.56	-4.74	-12.55
MN908947.3 Wuhan seafood market pneumonia virus isolate Wuhan-Hu-1, complete genome	hsa-miR-657 MIMAT0003335 Homo sapiens miR-657	27016	27008	08:00:01	0	-19.5	-12.6	-6.9	-50.37	-43.42	-6.94	-12.55
MN908947.3 Wuhan seafood market pneumonia virus isolate Wuhan-Hu-1, complete genome	hsa-miR-4758-5p MIMAT0019903 Homo sapiens miR-4758-5p	8826	8818	08:01:01	0	-18.53	-7.3	-11.23	-56.86	-50.88	-5.98	-12.54
MN908947.3 Wuhan seafood market pneumonia virus isolate Wuhan-Hu-1, complete genome	hsa-miR-4726-5p MIMAT0019845 Homo sapiens miR-4726-5p	11532	11524	08:01:01	0	-23.81	-11.6	-12.21	-38.94	-27.68	-11.26	-12.54
MN908947.3 Wuhan seafood market pneumonia virus isolate Wuhan-Hu-1, complete genome	hsa-miR-4271 MIMAT0016901 Homo sapiens miR-4271	21661	21653	08:01:01	0	-14	-5.8	-8.2	-26.03	-24.57	-1.46	-12.54
MN908947.3 Wuhan seafood market pneumonia virus isolate Wuhan-Hu-1, complete genome	hsa-miR-765 MIMAT0003945 Homo sapiens miR-765	26884	26876	08:01:01	0	-16.88	-9.4	-7.48	-45.99	-41.65	-4.33	-12.54
MN908947.3 Wuhan seafood market pneumonia virus isolate Wuhan-Hu-1, complete genome	hsa-miR-602 MIMAT0003270 Homo sapiens miR-602	28005	27998	07:00:00	0	-24.1	-11.4	-12.7	-46.97	-35.41	-11.55	-12.54
MN908947.3 Wuhan seafood market pneumonia virus isolate Wuhan-Hu-1, complete genome	hsa-miR-4470 MIMAT0018997 Homo sapiens miR-4470	6984	6977	07:00:00	0	-21.4	-9.9	-11.5	-36.14	-27.27	-8.86	-12.53
MN908947.3 Wuhan seafood market pneumonia virus isolate Wuhan-Hu-1, complete genome	hsa-miR-4704-5p MIMAT0019803 Homo sapiens miR-4704-5p	9577	9569	08:00:01	0	-20.4	-10.9	-9.5	-24.91	-17.04	-7.87	-12.53
MN908947.3 Wuhan seafood market pneumonia virus isolate Wuhan-Hu-1, complete genome	hsa-miR-6769b-5p MIMAT0027620 Homo sapiens miR-6769b-5p	10024	10016	08:01:00	0	-20.85	-9.5	-11.35	-41.17	-32.85	-8.31	-12.53
MN908947.3 Wuhan seafood market pneumonia virus isolate Wuhan-Hu-1, complete genome	hsa-miR-3976 MIMAT0019361 Homo sapiens miR-3976	21392	21385	07:00:01	0	-19.2	-4.5	-14.7	-37.98	-31.31	-6.66	-12.53
MN908947.3 Wuhan seafood market pneumonia virus isolate Wuhan-Hu-1, complete genome	hsa-miR-4793-3p MIMAT0019966 Homo sapiens miR-4793-3p	23667	23661	06:00:00	0	-26.65	-9	-17.65	-35.58	-21.46	-14.11	-12.53
MN908947.3 Wuhan seafood market pneumonia virus isolate Wuhan-Hu-1, complete genome	hsa-miR-2861 MIMAT0013802 Homo sapiens miR-2861	23989	23981	08:01:01	0	-13.9	-10	-3.9	-37.59	-36.23	-1.36	-12.53
MN908947.3 Wuhan seafood market pneumonia virus isolate Wuhan-Hu-1, complete genome	hsa-miR-6134 MIMAT0024618 Homo sapiens miR-6134	25121	25113	08:00:01	0	-18.12	-14.8	-3.32	-41.2	-35.62	-5.58	-12.53
MN908947.3 Wuhan seafood market pneumonia virus isolate Wuhan-Hu-1, complete genome	hsa-miR-6792-5p MIMAT0027484 Homo sapiens miR-6792-5p	28732	28724	08:01:00	0	-21.5	-9.4	-12.1	-47.64	-38.67	-8.96	-12.53
MN908947.3 Wuhan seafood market pneumonia virus isolate Wuhan-Hu-1, complete genome	hsa-miR-219a-1-3p MIMAT0004567 Homo sapiens miR-219a-1-3p	29526	29518	08:00:00	0	-21.3	-12	-9.3	-37.38	-28.61	-8.76	-12.53
MN908947.3 Wuhan seafood market pneumonia virus isolate Wuhan-Hu-1, complete genome	hsa-miR-6790-5p MIMAT0027480 Homo sapiens miR-6790-5p	2712	2704	08:00:00	0	-19.69	-11.6	-8.09	-48.33	-41.16	-7.16	-12.52
MN908947.3 Wuhan seafood market pneumonia virus isolate Wuhan-Hu-1, complete genome	hsa-miR-19b-2-5p MIMAT0004492 Homo sapiens miR-19b-2-5p	7932	7924	08:00:01	0	-15.9	-7.5	-8.4	-42.84	-39.47	-3.37	-12.52
MN908947.3 Wuhan seafood market pneumonia virus isolate Wuhan-Hu-1, complete genome	hsa-miR-608 MIMAT0003276 Homo sapiens miR-608	8322	8316	06:00:00	0	-20.1	-12	-8.1	-41.13	-33.55	-7.57	-12.52
MN908947.3 Wuhan seafood market pneumonia virus isolate Wuhan-Hu-1, complete genome	hsa-miR-6764-5p MIMAT0027428 Homo sapiens miR-6764-5p	10754	10746	08:01:01	0	-19	-7.1	-11.9	-36	-29.53	-6.47	-12.52
MN908947.3 Wuhan seafood market pneumonia virus isolate Wuhan-Hu-1, complete genome	hsa-miR-7108-5p MIMAT0028113 Homo sapiens miR-7108-5p	17377	17370	07:00:00	0	-17.83	-12.8	-5.03	-45.55	-40.24	-5.3	-12.52
MN908947.3 Wuhan seafood market pneumonia virus isolate Wuhan-Hu-1, complete genome	hsa-miR-595 MIMAT0003263 Homo sapiens miR-595	17470	17462	08:01:01	0	-21.6	-8.2	-13.4	-45.86	-36.79	-9.07	-12.52
MN908947.3 Wuhan seafood market pneumonia virus isolate Wuhan-Hu-1, complete genome	hsa-miR-1179 MIMAT0005824 Homo sapiens miR-1179	20721	20713	08:00:00	0	-18.52	-10.5	-8.02	-39.32	-33.32	-5.99	-12.52
MN908947.3 Wuhan seafood market pneumonia virus isolate Wuhan-Hu-1, complete genome	hsa-miR-6806-3p MIMAT0027513 Homo sapiens miR-6806-3p	24625	24617	08:00:00	0	-25	-12.5	-12.5	-48.21	-35.73	-12.47	-12.52
MN908947.3 Wuhan seafood market pneumonia virus isolate Wuhan-Hu-1, complete genome	hsa-miR-6715a-3p MIMAT0025841 Homo sapiens miR-6715a-3p	24873	24865	08:00:00	0	-22.9	-10.4	-12.5	-46.79	-36.42	-10.37	-12.52
MN908947.3 Wuhan seafood market pneumonia virus isolate Wuhan-Hu-1, complete genome	hsa-miR-10392-5p MIMAT0041615 Homo sapiens miR-10392-5p	25702	25694	08:01:01	0	-20.6	-8.5	-12.1	-44.89	-36.81	-8.07	-12.52
MN908947.3 Wuhan seafood market pneumonia virus isolate Wuhan-Hu-1, complete genome	hsa-miR-1227-3p MIMAT0005580 Homo sapiens miR-1227-3p	28717	28711	06:00:00	0	-16.92	-10.1	-6.82	-48.91	-44.51	-4.39	-12.52
MN908947.3 Wuhan seafood market pneumonia virus isolate Wuhan-Hu-1, complete genome	hsa-miR-26a-5p MIMAT0000082 Homo sapiens miR-26a-5p	9603	9596	07:00:00	0	-15.84	-7.1	-8.74	-30.94	-27.62	-3.32	-12.51
MN908947.3 Wuhan seafood market pneumonia virus isolate Wuhan-Hu-1, complete genome	hsa-miR-6735-5p MIMAT0027371 Homo sapiens miR-6735-5p	11653	11645	08:01:01	0	-16.1	-7.3	-8.8	-34.28	-30.69	-3.58	-12.51
MN908947.3 Wuhan seafood market pneumonia virus isolate Wuhan-Hu-1, complete genome	hsa-miR-125b-2-3p MIMAT0004603 Homo sapiens miR-125b-2-3p	25314	25308	06:00:00	0	-26.3	-6.7	-19.6	-54.1	-40.31	-13.78	-12.51
MN908947.3 Wuhan seafood market pneumonia virus isolate Wuhan-Hu-1, complete genome	hsa-miR-4676-5p MIMAT0019758 Homo sapiens miR-4676-5p	11014	11006	08:00:01	0	-22.9	-11.4	-11.5	-41.22	-30.82	-10.39	-12.5
MN908947.3 Wuhan seafood market pneumonia virus isolate Wuhan-Hu-1, complete genome	hsa-miR-4732-5p MIMAT0019855 Homo sapiens miR-4732-5p	14582	14574	08:01:01	0	-25.1	-7	-18.1	-49.9	-37.3	-12.59	-12.5
MN908947.3 Wuhan seafood market pneumonia virus isolate Wuhan-Hu-1, complete genome	hsa-miR-4785 MIMAT0019949 Homo sapiens miR-4785	23686	23678	08:01:01	0	-18.02	-7.8	-10.22	-34.24	-28.72	-5.51	-12.5
MN908947.3 Wuhan seafood market pneumonia virus isolate Wuhan-Hu-1, complete genome	hsa-miR-378a-3p MIMAT0000732 Homo sapiens miR-378a-3p	28515	28508	07:00:00	0	-17.27	-11.7	-5.57	-41.11	-36.34	-4.76	-12.5
MN908947.3 Wuhan seafood market pneumonia virus isolate Wuhan-Hu-1, complete genome	hsa-miR-122-5p MIMAT0000421 Homo sapiens miR-122-5p	2405	2397	08:01:01	0	-16.5	-10.3	-6.2	-45.65	-41.64	-4	-12.49
MN908947.3 Wuhan seafood market pneumonia virus isolate Wuhan-Hu-1, complete genome	hsa-miR-3137 MIMAT0015005 Homo sapiens miR-3137	8835	8828	07:00:01	0	-20.7	-9.8	-10.9	-56.02	-47.81	-8.2	-12.49
MN908947.3 Wuhan seafood market pneumonia virus isolate Wuhan-Hu-1, complete genome	hsa-miR-3160-3p MIMAT0015034 Homo sapiens miR-3160-3p	11970	11962	08:01:01	0	-17.51	-8.5	-9.01	-41.62	-36.61	-5.01	-12.49
MN908947.3 Wuhan seafood market pneumonia virus isolate Wuhan-Hu-1, complete genome	hsa-miR-4793-5p MIMAT0019965 Homo sapiens miR-4793-5p	12036	12028	08:00:01	0	-22.6	-12.7	-9.9	-42.46	-32.36	-10.1	-12.49
MN908947.3 Wuhan seafood market pneumonia virus isolate Wuhan-Hu-1, complete genome	hsa-miR-7113-5p MIMAT0028123 Homo sapiens miR-7113-5p	23609	23601	08:01:01	0	-18.4	-8.6	-9.8	-54.76	-48.86	-5.9	-12.49
MN908947.3 Wuhan seafood market pneumonia virus isolate Wuhan-Hu-1, complete genome	hsa-miR-6875-5p MIMAT0027650 Homo sapiens miR-6875-5p	24723	24717	06:00:00	0	-22.9	-11.1	-11.8	-45.81	-35.41	-10.4	-12.49
MN908947.3 Wuhan seafood market pneumonia virus isolate Wuhan-Hu-1, complete genome	hsa-miR-6895-5p MIMAT0027690 Homo sapiens miR-6895-5p	25696	25688	08:00:01	0	-23.7	-13.3	-10.4	-42.51	-31.31	-11.2	-12.49
MN908947.3 Wuhan seafood market pneumonia virus isolate Wuhan-Hu-1, complete genome	hsa-miR-6831-5p MIMAT0027562 Homo sapiens miR-6831-5p	27544	27536	08:01:00	0	-18.56	-7.3	-11.26	-41.58	-35.51	-6.06	-12.49
MN908947.3 Wuhan seafood market pneumonia virus isolate Wuhan-Hu-1, complete genome	hsa-miR-2467-3p MIMAT0019953 Homo sapiens miR-2467-3p	8992	8984	08:01:01	0	-17.7	-6.9	-10.8	-41.79	-36.57	-5.21	-12.48
MN908947.3 Wuhan seafood market pneumonia virus isolate Wuhan-Hu-1, complete genome	hsa-miR-8055 MIMAT0030982 Homo sapiens miR-8055	15425	15417	08:00:01	0	-23.7	-9.7	-14	-47.6	-36.39	-11.21	-12.48
MN908947.3 Wuhan seafood market pneumonia virus isolate Wuhan-Hu-1, complete genome	hsa-miR-6838-5p MIMAT0027578 Homo sapiens miR-6838-5p	18346	18338	08:01:01	0	-20.2	-6.8	-13.4	-54.88	-47.17	-7.71	-12.48
MN908947.3 Wuhan seafood market pneumonia virus isolate Wuhan-Hu-1, complete genome	hsa-miR-7160-5p MIMAT0028230 Homo sapiens miR-7160-5p	19551	19543	08:00:01	0	-21.4	-12.1	-9.3	-40.96	-32.05	-8.91	-12.48
MN908947.3 Wuhan seafood market pneumonia virus isolate Wuhan-Hu-1, complete genome	hsa-miR-6721-5p MIMAT0025852 Homo sapiens miR-6721-5p	24774	24766	08:01:00	0	-23	-11.8	-11.2	-51.92	-41.4	-10.51	-12.48
MN908947.3 Wuhan seafood market pneumonia virus isolate Wuhan-Hu-1, complete genome	hsa-miR-6132 MIMAT0024616 Homo sapiens miR-6132	28729	28721	08:01:01	0	-21.1	-9	-12.1	-48.6	-39.99	-8.61	-12.48
MN908947.3 Wuhan seafood market pneumonia virus isolate Wuhan-Hu-1, complete genome	hsa-miR-6856-5p MIMAT0027612 Homo sapiens miR-6856-5p	11197	11190	07:00:01	0	-18	-7.5	-10.5	-39.45	-33.93	-5.52	-12.47
MN908947.3 Wuhan seafood market pneumonia virus isolate Wuhan-Hu-1, complete genome	hsa-miR-4515 MIMAT0019052 Homo sapiens miR-4515	11948	11940	08:01:01	0	-22.2	-9.9	-12.3	-40.71	-30.98	-9.72	-12.47
MN908947.3 Wuhan seafood market pneumonia virus isolate Wuhan-Hu-1, complete genome	hsa-miR-1278 MIMAT0005936 Homo sapiens miR-1278	12740	12733	07:00:01	0	-19.7	-7.6	-12.1	-42.5	-35.27	-7.22	-12.47
MN908947.3 Wuhan seafood market pneumonia virus isolate Wuhan-Hu-1, complete genome	hsa-miR-4722-5p MIMAT0019836 Homo sapiens miR-4722-5p	23431	23423	08:01:01	0	-23.2	-9	-14.2	-39.26	-28.53	-10.72	-12.47
MN908947.3 Wuhan seafood market pneumonia virus isolate Wuhan-Hu-1, complete genome	hsa-miR-6511a-5p MIMAT0025478 Homo sapiens miR-6511a-5p	24630	24622	08:01:01	0	-22.6	-9.4	-13.2	-47.66	-37.54	-10.12	-12.47
MN908947.3 Wuhan seafood market pneumonia virus isolate Wuhan-Hu-1, complete genome	hsa-miR-6720-5p MIMAT0027345 Homo sapiens miR-6720-5p	28634	28628	06:00:00	0	-22.6	-9.4	-13.2	-50.7	-40.57	-10.12	-12.47
MN908947.3 Wuhan seafood market pneumonia virus isolate Wuhan-Hu-1, complete genome	hsa-miR-4758-5p MIMAT0019903 Homo sapiens miR-4758-5p	2712	2704	08:01:00	0	-19.63	-6.9	-12.73	-48.33	-41.16	-7.16	-12.46
MN908947.3 Wuhan seafood market pneumonia virus isolate Wuhan-Hu-1, complete genome	hsa-miR-106b-5p MIMAT0000680 Homo sapiens miR-106b-5p	7657	7649	08:01:01	0	-21.5	-5.6	-15.9	-46.49	-37.46	-9.03	-12.46
MN908947.3 Wuhan seafood market pneumonia virus isolate Wuhan-Hu-1, complete genome	hsa-miR-3085-3p MIMAT0048636 Homo sapiens miR-3085-3p	11836	11828	08:01:01	0	-18.6	-10.4	-8.2	-47.57	-41.44	-6.13	-12.46
MN908947.3 Wuhan seafood market pneumonia virus isolate Wuhan-Hu-1, complete genome	hsa-miR-449a MIMAT0001541 Homo sapiens miR-449a	14671	14663	08:01:01	0	-15.54	-1.84	-13.7	-40.88	-37.8	-3.07	-12.46
MN908947.3 Wuhan seafood market pneumonia virus isolate Wuhan-Hu-1, complete genome	hsa-miR-3174 MIMAT0015051 Homo sapiens miR-3174	23453	23445	08:00:01	0	-18.6	-7.5	-11.1	-41.18	-35.04	-6.13	-12.46
MN908947.3 Wuhan seafood market pneumonia virus isolate Wuhan-Hu-1, complete genome	hsa-miR-3922-5p MIMAT0019227 Homo sapiens miR-3922-5p	25697	25689	08:00:00	0	-23.6	-14.3	-9.3	-42.14	-31.01	-11.13	-12.46
MN908947.3 Wuhan seafood market pneumonia virus isolate Wuhan-Hu-1, complete genome	hsa-miR-10526-3p MIMAT0041996 Homo sapiens miR-10526-3p	25707	25700	07:00:00	0	-20.79	-9.6	-11.19	-46.7	-38.37	-8.32	-12.46
MN908947.3 Wuhan seafood market pneumonia virus isolate Wuhan-Hu-1, complete genome	hsa-miR-6741-5p MIMAT0027383 Homo sapiens miR-6741-5p	9169	9161	08:01:01	0	-20.44	-5.2	-15.24	-40.48	-32.5	-7.98	-12.45
MN908947.3 Wuhan seafood market pneumonia virus isolate Wuhan-Hu-1, complete genome	hsa-miR-4700-5p MIMAT0019796 Homo sapiens miR-4700-5p	15054	15046	08:01:01	0	-18.6	-9.2	-9.4	-44.06	-37.91	-6.14	-12.45
MN908947.3 Wuhan seafood market pneumonia virus isolate Wuhan-Hu-1, complete genome	hsa-miR-1226-5p MIMAT0005576 Homo sapiens miR-1226-5p	20036	20028	08:01:01	0	-18.5	-9.9	-8.6	-41.53	-35.49	-6.04	-12.45
MN908947.3 Wuhan seafood market pneumonia virus isolate Wuhan-Hu-1, complete genome	hsa-miR-5703 MIMAT0022496 Homo sapiens miR-5703	21743	21736	07:00:01	0	-16.1	-8.4	-7.7	-38.32	-34.67	-3.64	-12.45
MN908947.3 Wuhan seafood market pneumonia virus isolate Wuhan-Hu-1, complete genome	hsa-miR-10401-5p MIMAT0041633 Homo sapiens miR-10401-5p	24387	24379	08:01:01	0	-17.7	-8.9	-8.8	-37.45	-32.2	-5.24	-12.45
MN908947.3 Wuhan seafood market pneumonia virus isolate Wuhan-Hu-1, complete genome	hsa-miR-423-5p MIMAT0004748 Homo sapiens miR-423-5p	25706	25699	07:00:01	0	-20.8	-12.4	-8.4	-46.36	-38.01	-8.34	-12.45
MN908947.3 Wuhan seafood market pneumonia virus isolate Wuhan-Hu-1, complete genome	hsa-miR-3663-3p MIMAT0018085 Homo sapiens miR-3663-3p	26323	26315	08:01:01	0	-16	-6	-10	-54.22	-50.67	-3.54	-12.45
MN908947.3 Wuhan seafood market pneumonia virus isolate Wuhan-Hu-1, complete genome	hsa-miR-6847-5p MIMAT0027594 Homo sapiens miR-6847-5p	26628	26620	08:01:01	0	-19.8	-8.2	-11.6	-51.04	-43.7	-7.34	-12.45
MN908947.3 Wuhan seafood market pneumonia virus isolate Wuhan-Hu-1, complete genome	hsa-miR-5589-5p MIMAT0022297 Homo sapiens miR-5589-5p	29204	29196	08:01:00	0	-27	-11.3	-15.7	-54.67	-40.12	-14.54	-12.45
MN908947.3 Wuhan seafood market pneumonia virus isolate Wuhan-Hu-1, complete genome	hsa-miR-4725-3p MIMAT0019844 Homo sapiens miR-4725-3p	29839	29831	08:01:01	0	-16.7	-10.3	-6.4	-26.72	-22.47	-4.24	-12.45
MN908947.3 Wuhan seafood market pneumonia virus isolate Wuhan-Hu-1, complete genome	hsa-miR-8089 MIMAT0031016 Homo sapiens miR-8089	5838	5830	08:00:01	0	-21.1	-13	-8.1	-41	-32.34	-8.65	-12.44
MN908947.3 Wuhan seafood market pneumonia virus isolate Wuhan-Hu-1, complete genome	hsa-miR-3663-3p MIMAT0018085 Homo sapiens miR-3663-3p	20045	20037	08:00:01	0	-21.2	-12.3	-8.9	-43.46	-34.7	-8.75	-12.44
MN908947.3 Wuhan seafood market pneumonia virus isolate Wuhan-Hu-1, complete genome	hsa-miR-4713-3p MIMAT0019821 Homo sapiens miR-4713-3p	25320	25312	08:00:01	0	-22.41	-13	-9.41	-52.93	-42.97	-9.96	-12.44
MN908947.3 Wuhan seafood market pneumonia virus isolate Wuhan-Hu-1, complete genome	hsa-miR-6743-3p MIMAT0027388 Homo sapiens miR-6743-3p	29788	29780	08:01:00	0	-19.6	-9.9	-9.7	-42.72	-35.57	-7.15	-12.44
MN908947.3 Wuhan seafood market pneumonia virus isolate Wuhan-Hu-1, complete genome	hsa-miR-4519 MIMAT0019056 Homo sapiens miR-4519	29833	29825	08:01:01	0	-16.75	-7.9	-8.85	-28.77	-24.47	-4.3	-12.44
MN908947.3 Wuhan seafood market pneumonia virus isolate Wuhan-Hu-1, complete genome	hsa-miR-1238-5p MIMAT0022947 Homo sapiens miR-1238-5p	315	307	08:01:00	0	-16.8	-7.4	-9.4	-62.02	-57.65	-4.36	-12.43
MN908947.3 Wuhan seafood market pneumonia virus isolate Wuhan-Hu-1, complete genome	hsa-miR-6821-5p MIMAT0027542 Homo sapiens miR-6821-5p	12031	12024	07:00:01	0	-20.7	-10.1	-10.6	-45.11	-36.85	-8.26	-12.43
MN908947.3 Wuhan seafood market pneumonia virus isolate Wuhan-Hu-1, complete genome	hsa-miR-548ax MIMAT0022474 Homo sapiens miR-548ax	17775	17768	07:00:01	0	-18.7	-5.3	-13.4	-40.57	-34.31	-6.26	-12.43
MN908947.3 Wuhan seafood market pneumonia virus isolate Wuhan-Hu-1, complete genome	hsa-miR-6070 MIMAT0023695 Homo sapiens miR-6070	22416	22408	08:01:00	0	-18.25	-12.1	-6.15	-44.53	-38.72	-5.81	-12.43
MN908947.3 Wuhan seafood market pneumonia virus isolate Wuhan-Hu-1, complete genome	hsa-miR-6833-5p MIMAT0027566 Homo sapiens miR-6833-5p	22679	22672	07:00:01	0	-18.8	-8.8	-10	-39.98	-33.61	-6.36	-12.43
MN908947.3 Wuhan seafood market pneumonia virus isolate Wuhan-Hu-1, complete genome	hsa-miR-6881-5p MIMAT0027662 Homo sapiens miR-6881-5p	23455	23447	08:00:01	0	-18.01	-10.5	-7.51	-41.2	-35.62	-5.57	-12.43
MN908947.3 Wuhan seafood market pneumonia virus isolate Wuhan-Hu-1, complete genome	hsa-miR-1226-5p MIMAT0005576 Homo sapiens miR-1226-5p	1097	1089	08:01:01	0	-17.7	-4.4	-13.3	-38.72	-33.44	-5.27	-12.42
MN908947.3 Wuhan seafood market pneumonia virus isolate Wuhan-Hu-1, complete genome	hsa-miR-8077 MIMAT0031004 Homo sapiens miR-8077	3793	3786	07:00:01	0	-16.43	-9.2	-7.23	-44.93	-40.92	-4	-12.42
MN908947.3 Wuhan seafood market pneumonia virus isolate Wuhan-Hu-1, complete genome	hsa-miR-6076 MIMAT0023701 Homo sapiens miR-6076	8655	8647	08:00:01	0	-23.2	-10.3	-12.9	-42.09	-31.32	-10.77	-12.42
MN908947.3 Wuhan seafood market pneumonia virus isolate Wuhan-Hu-1, complete genome	hsa-miR-4695-5p MIMAT0019788 Homo sapiens miR-4695-5p	11195	11187	08:01:01	0	-18.2	-5	-13.2	-41.36	-35.58	-5.77	-12.42
MN908947.3 Wuhan seafood market pneumonia virus isolate Wuhan-Hu-1, complete genome	hsa-miR-548ak MIMAT0019013 Homo sapiens miR-548ak	14661	14653	08:00:01	0	-15.9	-6.3	-9.6	-40.2	-36.72	-3.47	-12.42
MN908947.3 Wuhan seafood market pneumonia virus isolate Wuhan-Hu-1, complete genome	hsa-miR-3934-3p MIMAT0022975 Homo sapiens miR-3934-3p	24996	24988	08:01:01	0	-19.8	-8.4	-11.4	-46.23	-38.85	-7.37	-12.42
MN908947.3 Wuhan seafood market pneumonia virus isolate Wuhan-Hu-1, complete genome	hsa-miR-4700-5p MIMAT0019796 Homo sapiens miR-4700-5p	28872	28864	08:01:01	0	-16.89	-7.3	-9.59	-67.99	-63.52	-4.46	-12.42
MN908947.3 Wuhan seafood market pneumonia virus isolate Wuhan-Hu-1, complete genome	hsa-miR-1183 MIMAT0005828 Homo sapiens miR-1183	6238	6230	08:01:01	0	-17.5	-5	-12.5	-49.65	-44.57	-5.08	-12.41
MN908947.3 Wuhan seafood market pneumonia virus isolate Wuhan-Hu-1, complete genome	hsa-miR-4281 MIMAT0016907 Homo sapiens miR-4281	8328	8320	08:01:00	0	-20.5	-10.2	-10.3	-43.3	-35.22	-8.08	-12.41
MN908947.3 Wuhan seafood market pneumonia virus isolate Wuhan-Hu-1, complete genome	hsa-miR-4647 MIMAT0019709 Homo sapiens miR-4647	10796	10788	08:01:00	0	-18.7	-6.5	-12.2	-36.53	-30.24	-6.28	-12.41
MN908947.3 Wuhan seafood market pneumonia virus isolate Wuhan-Hu-1, complete genome	hsa-miR-3666 MIMAT0018088 Homo sapiens miR-3666	12758	12750	08:00:00	0	-23.31	-11.3	-12.01	-42.47	-31.57	-10.89	-12.41
MN908947.3 Wuhan seafood market pneumonia virus isolate Wuhan-Hu-1, complete genome	hsa-miR-4303 MIMAT0016856 Homo sapiens miR-4303	14774	14767	07:00:01	0	-16.4	-10	-6.4	-42.91	-38.93	-3.98	-12.41
MN908947.3 Wuhan seafood market pneumonia virus isolate Wuhan-Hu-1, complete genome	hsa-miR-4999-5p MIMAT0021017 Homo sapiens miR-4999-5p	18435	18427	08:01:00	0	-17.3	-6.9	-10.4	-38.41	-33.53	-4.88	-12.41
MN908947.3 Wuhan seafood market pneumonia virus isolate Wuhan-Hu-1, complete genome	hsa-miR-2113 MIMAT0009206 Homo sapiens miR-2113	19807	19799	08:01:01	0	-21.3	-8.5	-12.8	-42.57	-33.69	-8.88	-12.41
MN908947.3 Wuhan seafood market pneumonia virus isolate Wuhan-Hu-1, complete genome	hsa-miR-107 MIMAT0000104 Homo sapiens miR-107	26377	26369	08:01:00	0	-19.35	-7.2	-12.15	-36.87	-29.94	-6.93	-12.41
MN908947.3 Wuhan seafood market pneumonia virus isolate Wuhan-Hu-1, complete genome	hsa-miR-10400-3p MIMAT0041632 Homo sapiens miR-10400-3p	29379	29372	07:00:01	0	-16.7	-10.6	-6.1	-35.57	-31.28	-4.28	-12.41
MN908947.3 Wuhan seafood market pneumonia virus isolate Wuhan-Hu-1, complete genome	hsa-miR-6823-5p MIMAT0027546 Homo sapiens miR-6823-5p	14182	14175	07:00:01	0	-19.1	-8.3	-10.8	-43.03	-36.33	-6.69	-12.4
MN908947.3 Wuhan seafood market pneumonia virus isolate Wuhan-Hu-1, complete genome	hsa-miR-718 MIMAT0012735 Homo sapiens miR-718	15479	15472	07:00:01	0	-23.6	-9.8	-13.8	-48.03	-36.83	-11.19	-12.4
MN908947.3 Wuhan seafood market pneumonia virus isolate Wuhan-Hu-1, complete genome	hsa-miR-122-5p MIMAT0000421 Homo sapiens miR-122-5p	18121	18113	08:01:01	0	-18.5	-7.7	-10.8	-40.08	-33.99	-6.09	-12.4
MN908947.3 Wuhan seafood market pneumonia virus isolate Wuhan-Hu-1, complete genome	hsa-miR-6509-5p MIMAT0025474 Homo sapiens miR-6509-5p	19263	19255	08:00:01	0	-18.75	-6.8	-11.95	-49.66	-43.31	-6.34	-12.4
MN908947.3 Wuhan seafood market pneumonia virus isolate Wuhan-Hu-1, complete genome	hsa-miR-6736-5p MIMAT0027373 Homo sapiens miR-6736-5p	22454	22446	08:01:01	0	-22.6	-6.8	-15.8	-38.55	-28.35	-10.19	-12.4
MN908947.3 Wuhan seafood market pneumonia virus isolate Wuhan-Hu-1, complete genome	hsa-miR-3127-5p MIMAT0014990 Homo sapiens miR-3127-5p	25698	25691	07:00:01	0	-23	-10.4	-12.6	-41.7	-31.1	-10.59	-12.4
MN908947.3 Wuhan seafood market pneumonia virus isolate Wuhan-Hu-1, complete genome	hsa-miR-676-3p MIMAT0018204 Homo sapiens miR-676-3p	29388	29382	06:00:00	0	-16.7	-8.4	-8.3	-36.57	-32.28	-4.29	-12.4
MN908947.3 Wuhan seafood market pneumonia virus isolate Wuhan-Hu-1, complete genome	hsa-miR-6879-3p MIMAT0027659 Homo sapiens miR-6879-3p	665	657	08:01:01	0	-24.5	-7.9	-16.6	-61.96	-49.85	-12.1	-12.39
MN908947.3 Wuhan seafood market pneumonia virus isolate Wuhan-Hu-1, complete genome	hsa-miR-6510-5p MIMAT0025476 Homo sapiens miR-6510-5p	7013	7005	08:01:00	0	-17.8	-10.5	-7.3	-41.76	-36.36	-5.4	-12.39
MN908947.3 Wuhan seafood market pneumonia virus isolate Wuhan-Hu-1, complete genome	hsa-miR-6839-5p MIMAT0027580 Homo sapiens miR-6839-5p	11054	11047	07:00:01	0	-18.43	-9	-9.43	-39.63	-33.6	-6.03	-12.39
MN908947.3 Wuhan seafood market pneumonia virus isolate Wuhan-Hu-1, complete genome	hsa-miR-4538 MIMAT0019081 Homo sapiens miR-4538	11969	11961	08:01:01	0	-17.4	-6.9	-10.5	-41.76	-36.76	-5	-12.39
MN908947.3 Wuhan seafood market pneumonia virus isolate Wuhan-Hu-1, complete genome	hsa-miR-7160-5p MIMAT0028230 Homo sapiens miR-7160-5p	18124	18116	08:00:01	0	-21.4	-13	-8.4	-39.63	-30.63	-9	-12.39
MN908947.3 Wuhan seafood market pneumonia virus isolate Wuhan-Hu-1, complete genome	hsa-miR-6735-3p MIMAT0027372 Homo sapiens miR-6735-3p	22988	22982	06:00:00	0	-18.8	-12	-6.8	-53.23	-46.83	-6.4	-12.39
MN908947.3 Wuhan seafood market pneumonia virus isolate Wuhan-Hu-1, complete genome	hsa-miR-4510 MIMAT0019047 Homo sapiens miR-4510	24723	24717	06:00:00	0	-22.8	-11.1	-11.7	-45.81	-35.41	-10.4	-12.39
MN908947.3 Wuhan seafood market pneumonia virus isolate Wuhan-Hu-1, complete genome	hsa-miR-4269 MIMAT0016897 Homo sapiens miR-4269	26725	26717	08:00:01	0	-20.85	-11.1	-9.75	-48.13	-39.68	-8.45	-12.39
MN908947.3 Wuhan seafood market pneumonia virus isolate Wuhan-Hu-1, complete genome	hsa-miR-4657 MIMAT0019724 Homo sapiens miR-4657	27646	27638	08:01:01	0	-21.3	-4.7	-16.6	-42.11	-33.21	-8.9	-12.39
MN908947.3 Wuhan seafood market pneumonia virus isolate Wuhan-Hu-1, complete genome	hsa-miR-378b MIMAT0014999 Homo sapiens miR-378b	28515	28508	07:00:00	0	-17.16	-11.7	-5.46	-41.11	-36.34	-4.76	-12.39
MN908947.3 Wuhan seafood market pneumonia virus isolate Wuhan-Hu-1, complete genome	hsa-miR-6861-5p MIMAT0027623 Homo sapiens miR-6861-5p	12888	12880	08:01:01	0	-19.7	-5.6	-14.1	-44.54	-37.23	-7.31	-12.38
MN908947.3 Wuhan seafood market pneumonia virus isolate Wuhan-Hu-1, complete genome	hsa-miR-6806-5p MIMAT0027512 Homo sapiens miR-6806-5p	13051	13044	07:00:01	0	-22.2	-11.1	-11.1	-46.63	-36.81	-9.81	-12.38
MN908947.3 Wuhan seafood market pneumonia virus isolate Wuhan-Hu-1, complete genome	hsa-miR-4490 MIMAT0019025 Homo sapiens miR-4490	23985	23978	07:00:00	0	-13.9	-9	-4.9	-34.92	-33.41	-1.51	-12.38
MN908947.3 Wuhan seafood market pneumonia virus isolate Wuhan-Hu-1, complete genome	hsa-miR-7107-3p MIMAT0028112 Homo sapiens miR-7107-3p	28699	28691	08:01:01	0	-21.4	-4.7	-16.7	-46.94	-37.93	-9.01	-12.38
MN908947.3 Wuhan seafood market pneumonia virus isolate Wuhan-Hu-1, complete genome	hsa-miR-637 MIMAT0003307 Homo sapiens miR-637	29203	29195	08:00:00	0	-25.6	-17.6	-8	-54.66	-41.45	-13.21	-12.38
MN908947.3 Wuhan seafood market pneumonia virus isolate Wuhan-Hu-1, complete genome	hsa-miR-96-5p MIMAT0000095 Homo sapiens miR-96-5p	4316	4308	08:01:01	0	-18.4	-5.4	-13	-44.54	-38.51	-6.02	-12.37
MN908947.3 Wuhan seafood market pneumonia virus isolate Wuhan-Hu-1, complete genome	hsa-miR-4507 MIMAT0019044 Homo sapiens miR-4507	7971	7964	07:00:01	0	-19.9	-7.7	-12.2	-48.52	-40.99	-7.52	-12.37
MN908947.3 Wuhan seafood market pneumonia virus isolate Wuhan-Hu-1, complete genome	hsa-miR-3679-5p MIMAT0018104 Homo sapiens miR-3679-5p	14394	14387	07:00:01	0	-16.3	-6.8	-9.5	-43.77	-39.85	-3.92	-12.37
MN908947.3 Wuhan seafood market pneumonia virus isolate Wuhan-Hu-1, complete genome	hsa-let-7b-5p MIMAT0000063 Homo sapiens let-7b-5p	21639	21631	08:01:01	0	-13.7	-5.7	-8	-24.71	-23.39	-1.32	-12.37
MN908947.3 Wuhan seafood market pneumonia virus isolate Wuhan-Hu-1, complete genome	hsa-miR-5698 MIMAT0022491 Homo sapiens miR-5698	21639	21631	08:01:01	0	-13.7	-7.5	-6.2	-24.71	-23.39	-1.32	-12.37
MN908947.3 Wuhan seafood market pneumonia virus isolate Wuhan-Hu-1, complete genome	hsa-miR-4749-5p MIMAT0019885 Homo sapiens miR-4749-5p	286	278	08:01:01	0	-23.16	-12.1	-11.06	-59.37	-48.57	-10.8	-12.36
MN908947.3 Wuhan seafood market pneumonia virus isolate Wuhan-Hu-1, complete genome	hsa-miR-3131 MIMAT0014996 Homo sapiens miR-3131	1459	1451	08:01:01	0	-21.4	-4.8	-16.6	-44.73	-35.69	-9.03	-12.36
MN908947.3 Wuhan seafood market pneumonia virus isolate Wuhan-Hu-1, complete genome	hsa-miR-455-3p MIMAT0004784 Homo sapiens miR-455-3p	9142	9134	08:01:01	0	-23.1	-6.7	-16.4	-37.11	-26.38	-10.73	-12.36
MN908947.3 Wuhan seafood market pneumonia virus isolate Wuhan-Hu-1, complete genome	hsa-miR-103a-1-5p MIMAT0037306 Homo sapiens miR-103a-1-5p	9247	9241	06:00:00	0	-22.6	-8	-14.6	-46.63	-36.39	-10.23	-12.36
MN908947.3 Wuhan seafood market pneumonia virus isolate Wuhan-Hu-1, complete genome	hsa-miR-593-5p MIMAT0003261 Homo sapiens miR-593-5p	11381	11374	07:00:01	0	-20.11	-11.6	-8.51	-42.05	-34.3	-7.74	-12.36
MN908947.3 Wuhan seafood market pneumonia virus isolate Wuhan-Hu-1, complete genome	hsa-miR-4695-5p MIMAT0019788 Homo sapiens miR-4695-5p	11781	11773	08:01:01	0	-19.74	-11.5	-8.24	-45.54	-38.16	-7.37	-12.36
MN908947.3 Wuhan seafood market pneumonia virus isolate Wuhan-Hu-1, complete genome	hsa-miR-4270 MIMAT0016900 Homo sapiens miR-4270	15719	15711	08:00:01	0	-15.6	-11.6	-4	-52.64	-49.4	-3.23	-12.36
MN908947.3 Wuhan seafood market pneumonia virus isolate Wuhan-Hu-1, complete genome	hsa-miR-6769b-5p MIMAT0027620 Homo sapiens miR-6769b-5p	18115	18107	08:01:01	0	-17.7	-10.5	-7.2	-39.55	-34.21	-5.33	-12.36
MN908947.3 Wuhan seafood market pneumonia virus isolate Wuhan-Hu-1, complete genome	hsa-miR-1909-5p MIMAT0007882 Homo sapiens miR-1909-5p	25612	25606	06:00:00	0	-19.2	-9.3	-9.9	-38.31	-31.48	-6.83	-12.36
MN908947.3 Wuhan seafood market pneumonia virus isolate Wuhan-Hu-1, complete genome	hsa-miR-24-3p MIMAT0000080 Homo sapiens miR-24-3p	28624	28616	08:00:01	0	-22.7	-14.3	-8.4	-53.91	-43.58	-10.33	-12.36
MN908947.3 Wuhan seafood market pneumonia virus isolate Wuhan-Hu-1, complete genome	hsa-miR-574-5p MIMAT0004795 Homo sapiens miR-574-5p	29363	29355	08:01:01	0	-20.2	-1.4	-18.8	-35.57	-27.74	-7.83	-12.36
MN908947.3 Wuhan seafood market pneumonia virus isolate Wuhan-Hu-1, complete genome	hsa-miR-6499-5p MIMAT0025450 Homo sapiens miR-6499-5p	2671	2663	08:01:01	0	-18.91	-13.4	-5.51	-47	-40.44	-6.55	-12.35
MN908947.3 Wuhan seafood market pneumonia virus isolate Wuhan-Hu-1, complete genome	hsa-miR-214-3p MIMAT0000271 Homo sapiens miR-214-3p	9018	9010	08:01:00	0	-22.5	-11.4	-11.1	-43.95	-33.81	-10.14	-12.35
MN908947.3 Wuhan seafood market pneumonia virus isolate Wuhan-Hu-1, complete genome	hsa-miR-1207-5p MIMAT0005871 Homo sapiens miR-1207-5p	9449	9442	07:00:01	0	-20	-11.9	-8.1	-41.24	-33.6	-7.64	-12.35
MN908947.3 Wuhan seafood market pneumonia virus isolate Wuhan-Hu-1, complete genome	hsa-miR-4468 MIMAT0018995 Homo sapiens miR-4468	10821	10813	08:00:00	0	-18.8	-13.2	-5.6	-32.56	-26.11	-6.44	-12.35
MN908947.3 Wuhan seafood market pneumonia virus isolate Wuhan-Hu-1, complete genome	hsa-miR-6836-5p MIMAT0027574 Homo sapiens miR-6836-5p	27016	27008	08:01:00	0	-19.3	-10.8	-8.5	-50.37	-43.42	-6.94	-12.35
MN908947.3 Wuhan seafood market pneumonia virus isolate Wuhan-Hu-1, complete genome	hsa-miR-511-5p MIMAT0002808 Homo sapiens miR-511-5p	29388	29380	08:00:01	0	-16.65	-7.6	-9.05	-36.57	-32.28	-4.29	-12.35
MN908947.3 Wuhan seafood market pneumonia virus isolate Wuhan-Hu-1, complete genome	hsa-miR-4521 MIMAT0019058 Homo sapiens miR-4521	4853	4845	08:01:01	0	-15.8	-3.6	-12.2	-44.02	-40.56	-3.45	-12.34
MN908947.3 Wuhan seafood market pneumonia virus isolate Wuhan-Hu-1, complete genome	hsa-miR-3085-5p MIMAT0048635 Homo sapiens miR-3085-5p	5726	5718	08:01:01	0	-19.6	-9.8	-9.8	-48.31	-41.05	-7.25	-12.34
MN908947.3 Wuhan seafood market pneumonia virus isolate Wuhan-Hu-1, complete genome	hsa-miR-608 MIMAT0003276 Homo sapiens miR-608	16472	16464	08:01:00	0	-20.61	-14	-6.61	-44.27	-36	-8.26	-12.34
MN908947.3 Wuhan seafood market pneumonia virus isolate Wuhan-Hu-1, complete genome	hsa-miR-6747-5p MIMAT0027394 Homo sapiens miR-6747-5p	25586	25578	08:01:01	0	-15.3	-7.3	-8	-42.49	-39.53	-2.95	-12.34
MN908947.3 Wuhan seafood market pneumonia virus isolate Wuhan-Hu-1, complete genome	hsa-miR-5192 MIMAT0021123 Homo sapiens miR-5192	27690	27683	07:00:00	0	-20.65	-12.3	-8.35	-42.2	-33.89	-8.3	-12.34
MN908947.3 Wuhan seafood market pneumonia virus isolate Wuhan-Hu-1, complete genome	hsa-miR-4726-5p MIMAT0019845 Homo sapiens miR-4726-5p	29532	29524	08:01:01	0	-21.2	-9.8	-11.4	-38.9	-30.03	-8.86	-12.33
MN908947.3 Wuhan seafood market pneumonia virus isolate Wuhan-Hu-1, complete genome	hsa-miR-648 MIMAT0003318 Homo sapiens miR-648	9453	9445	08:01:01	0	-18.8	-6.1	-12.7	-42.73	-36.26	-6.47	-12.32
MN908947.3 Wuhan seafood market pneumonia virus isolate Wuhan-Hu-1, complete genome	hsa-miR-3132 MIMAT0014997 Homo sapiens miR-3132	10018	10010	08:01:01	0	-20.2	-8.4	-11.8	-38.82	-30.94	-7.87	-12.32
MN908947.3 Wuhan seafood market pneumonia virus isolate Wuhan-Hu-1, complete genome	hsa-miR-874-3p MIMAT0004911 Homo sapiens miR-874-3p	14191	14183	08:01:00	0	-22.8	-14.6	-8.2	-41.01	-30.53	-10.47	-12.32
MN908947.3 Wuhan seafood market pneumonia virus isolate Wuhan-Hu-1, complete genome	hsa-miR-4746-5p MIMAT0019880 Homo sapiens miR-4746-5p	15962	15955	07:00:01	0	-20.89	-13.8	-7.09	-39.82	-31.25	-8.56	-12.32
MN908947.3 Wuhan seafood market pneumonia virus isolate Wuhan-Hu-1, complete genome	hsa-miR-4674 MIMAT0019756 Homo sapiens miR-4674	29379	29372	07:00:01	0	-16.61	-10.6	-6.01	-35.57	-31.28	-4.28	-12.32
MN908947.3 Wuhan seafood market pneumonia virus isolate Wuhan-Hu-1, complete genome	hsa-miR-6798-5p MIMAT0027496 Homo sapiens miR-6798-5p	29842	29834	08:01:00	0	-18.5	-10.1	-8.4	-24.32	-18.15	-6.17	-12.32
MN908947.3 Wuhan seafood market pneumonia virus isolate Wuhan-Hu-1, complete genome	hsa-miR-556-5p MIMAT0003220 Homo sapiens miR-556-5p	532	524	08:01:01	0	-21.2	-8.3	-12.9	-51.73	-42.84	-8.88	-12.31
MN908947.3 Wuhan seafood market pneumonia virus isolate Wuhan-Hu-1, complete genome	hsa-miR-4751 MIMAT0019888 Homo sapiens miR-4751	5836	5830	06:00:00	0	-19.46	-10.2	-9.26	-40.88	-33.74	-7.14	-12.31
MN908947.3 Wuhan seafood market pneumonia virus isolate Wuhan-Hu-1, complete genome	hsa-miR-197-5p MIMAT0022691 Homo sapiens miR-197-5p	10018	10010	08:01:01	0	-20.19	-8.4	-11.79	-38.82	-30.94	-7.87	-12.31
MN908947.3 Wuhan seafood market pneumonia virus isolate Wuhan-Hu-1, complete genome	hsa-miR-8059 MIMAT0030986 Homo sapiens miR-8059	14406	14400	06:00:00	0	-19.7	-9.7	-10	-43.71	-36.33	-7.38	-12.31
MN908947.3 Wuhan seafood market pneumonia virus isolate Wuhan-Hu-1, complete genome	hsa-miR-4687-3p MIMAT0019775 Homo sapiens miR-4687-3p	17341	17333	08:01:01	0	-21.4	-10.1	-11.3	-41.35	-32.26	-9.08	-12.31
MN908947.3 Wuhan seafood market pneumonia virus isolate Wuhan-Hu-1, complete genome	hsa-miR-508-3p MIMAT0002880 Homo sapiens miR-508-3p	20661	20654	07:00:00	0	-16.6	-7.1	-9.5	-40.39	-36.1	-4.28	-12.31
MN908947.3 Wuhan seafood market pneumonia virus isolate Wuhan-Hu-1, complete genome	hsa-miR-509-5p MIMAT0004779 Homo sapiens miR-509-5p	24193	24185	08:01:00	0	-19	-8.1	-10.9	-45.74	-39.05	-6.69	-12.31
MN908947.3 Wuhan seafood market pneumonia virus isolate Wuhan-Hu-1, complete genome	hsa-miR-3940-5p MIMAT0019229 Homo sapiens miR-3940-5p	25807	25801	06:00:00	0	-19.3	-8	-11.3	-46.66	-39.68	-6.98	-12.31
MN908947.3 Wuhan seafood market pneumonia virus isolate Wuhan-Hu-1, complete genome	hsa-miR-3689f MIMAT0019010 Homo sapiens miR-3689f	27248	27240	08:00:01	0	-19.5	-7.5	-12	-40.66	-33.48	-7.18	-12.31
MN908947.3 Wuhan seafood market pneumonia virus isolate Wuhan-Hu-1, complete genome	hsa-miR-8057 MIMAT0030984 Homo sapiens miR-8057	29378	29370	08:01:00	0	-16.6	-12.5	-4.1	-35.04	-30.76	-4.28	-12.31
MN908947.3 Wuhan seafood market pneumonia virus isolate Wuhan-Hu-1, complete genome	hsa-miR-6823-5p MIMAT0027546 Homo sapiens miR-6823-5p	316	308	08:01:01	0	-16.54	-6.6	-9.94	-61.78	-57.54	-4.23	-12.3
MN908947.3 Wuhan seafood market pneumonia virus isolate Wuhan-Hu-1, complete genome	hsa-miR-4529-5p MIMAT0019236 Homo sapiens miR-4529-5p	666	658	08:00:01	0	-24.7	-14.9	-9.8	-61.77	-49.38	-12.39	-12.3
MN908947.3 Wuhan seafood market pneumonia virus isolate Wuhan-Hu-1, complete genome	hsa-miR-6778-5p MIMAT0027456 Homo sapiens miR-6778-5p	6436	6428	08:01:01	0	-18.21	-7.5	-10.71	-45.52	-39.62	-5.9	-12.3
MN908947.3 Wuhan seafood market pneumonia virus isolate Wuhan-Hu-1, complete genome	hsa-miR-3194-5p MIMAT0015078 Homo sapiens miR-3194-5p	10268	10261	07:00:01	0	-25	-13.2	-11.8	-43.07	-30.37	-12.69	-12.3
MN908947.3 Wuhan seafood market pneumonia virus isolate Wuhan-Hu-1, complete genome	hsa-miR-6778-5p MIMAT0027456 Homo sapiens miR-6778-5p	11203	11195	08:01:01	0	-18.7	-8.6	-10.1	-42.22	-35.82	-6.39	-12.3
MN908947.3 Wuhan seafood market pneumonia virus isolate Wuhan-Hu-1, complete genome	hsa-miR-3612 MIMAT0017989 Homo sapiens miR-3612	11780	11772	08:00:01	0	-19.8	-12.6	-7.2	-46.37	-38.87	-7.49	-12.3
MN908947.3 Wuhan seafood market pneumonia virus isolate Wuhan-Hu-1, complete genome	hsa-miR-6799-3p MIMAT0027499 Homo sapiens miR-6799-3p	13542	13534	08:01:00	0	-22.47	-5.57	-16.9	-47.41	-37.24	-10.16	-12.3
MN908947.3 Wuhan seafood market pneumonia virus isolate Wuhan-Hu-1, complete genome	hsa-miR-2682-5p MIMAT0013517 Homo sapiens miR-2682-5p	17329	17321	08:00:01	0	-18.99	-11.4	-7.59	-47.12	-40.44	-6.68	-12.3
MN908947.3 Wuhan seafood market pneumonia virus isolate Wuhan-Hu-1, complete genome	hsa-miR-548k MIMAT0005882 Homo sapiens miR-548k	18898	18890	08:00:01	0	-21.5	-8.1	-13.4	-46.99	-37.8	-9.19	-12.3
MN908947.3 Wuhan seafood market pneumonia virus isolate Wuhan-Hu-1, complete genome	hsa-miR-5590-3p MIMAT0022300 Homo sapiens miR-5590-3p	23719	23711	08:01:01	0	-14.4	-2.2	-12.2	-30.01	-27.92	-2.09	-12.3
MN908947.3 Wuhan seafood market pneumonia virus isolate Wuhan-Hu-1, complete genome	hsa-miR-1244 MIMAT0005896 Homo sapiens miR-1244	25812	25804	08:01:01	0	-18.1	-2.3	-15.8	-48.83	-43.04	-5.79	-12.3
MN908947.3 Wuhan seafood market pneumonia virus isolate Wuhan-Hu-1, complete genome	hsa-miR-1199-5p MIMAT0031119 Homo sapiens miR-1199-5p	10473	10465	08:01:01	0	-24.33	-10.3	-14.03	-46.53	-34.49	-12.03	-12.29
MN908947.3 Wuhan seafood market pneumonia virus isolate Wuhan-Hu-1, complete genome	hsa-miR-6510-5p MIMAT0025476 Homo sapiens miR-6510-5p	11237	11231	06:00:00	0	-20.01	-9.4	-10.61	-36.98	-29.27	-7.71	-12.29
MN908947.3 Wuhan seafood market pneumonia virus isolate Wuhan-Hu-1, complete genome	hsa-miR-143-5p MIMAT0004599 Homo sapiens miR-143-5p	11841	11833	08:00:01	0	-18.9	-11.8	-7.1	-45.28	-38.68	-6.6	-12.29
MN908947.3 Wuhan seafood market pneumonia virus isolate Wuhan-Hu-1, complete genome	hsa-miR-4270 MIMAT0016900 Homo sapiens miR-4270	21642	21634	08:01:00	0	-14	-9.1	-4.9	-23.79	-22.09	-1.7	-12.29
MN908947.3 Wuhan seafood market pneumonia virus isolate Wuhan-Hu-1, complete genome	hsa-miR-151a-5p MIMAT0004697 Homo sapiens miR-151a-5p	23608	23601	07:00:00	0	-18.9	-12	-6.9	-54.76	-48.15	-6.6	-12.29
MN908947.3 Wuhan seafood market pneumonia virus isolate Wuhan-Hu-1, complete genome	hsa-miR-6889-5p MIMAT0027678 Homo sapiens miR-6889-5p	23608	23601	07:00:01	0	-18.9	-11.1	-7.8	-54.76	-48.15	-6.6	-12.29
MN908947.3 Wuhan seafood market pneumonia virus isolate Wuhan-Hu-1, complete genome	hsa-miR-449c-5p MIMAT0010251 Homo sapiens miR-449c-5p	24085	24078	07:00:01	0	-22	-8.6	-13.4	-44.43	-34.73	-9.7	-12.29
MN908947.3 Wuhan seafood market pneumonia virus isolate Wuhan-Hu-1, complete genome	hsa-miR-4436b-3p MIMAT0019941 Homo sapiens miR-4436b-3p	27019	27011	08:01:01	0	-17.53	-12.7	-4.83	-48.74	-43.51	-5.23	-12.29
MN908947.3 Wuhan seafood market pneumonia virus isolate Wuhan-Hu-1, complete genome	hsa-miR-6884-5p MIMAT0027668 Homo sapiens miR-6884-5p	27539	27531	08:01:00	0	-21.2	-8.5	-12.7	-42.33	-33.42	-8.9	-12.29
MN908947.3 Wuhan seafood market pneumonia virus isolate Wuhan-Hu-1, complete genome	hsa-miR-6765-5p MIMAT0027430 Homo sapiens miR-6765-5p	12104	12098	06:00:00	0	-22.9	-9.7	-13.2	-47.99	-37.37	-10.61	-12.28
MN908947.3 Wuhan seafood market pneumonia virus isolate Wuhan-Hu-1, complete genome	hsa-miR-4690-5p MIMAT0019779 Homo sapiens miR-4690-5p	13386	13378	08:01:01	0	-23	-11.8	-11.2	-50.39	-39.68	-10.71	-12.28
MN908947.3 Wuhan seafood market pneumonia virus isolate Wuhan-Hu-1, complete genome	hsa-miR-4474-3p MIMAT0019001 Homo sapiens miR-4474-3p	20119	20112	07:00:01	0	-18	-8.7	-9.3	-38	-32.29	-5.71	-12.28
MN908947.3 Wuhan seafood market pneumonia virus isolate Wuhan-Hu-1, complete genome	hsa-miR-1182 MIMAT0005827 Homo sapiens miR-1182	28466	28458	08:00:01	0	-19.51	-10.1	-9.41	-46.62	-39.4	-7.22	-12.28
MN908947.3 Wuhan seafood market pneumonia virus isolate Wuhan-Hu-1, complete genome	hsa-miR-3189-3p MIMAT0015071 Homo sapiens miR-3189-3p	29125	29117	08:00:00	0	-21.4	-14.5	-6.9	-50.23	-41.12	-9.11	-12.28
MN908947.3 Wuhan seafood market pneumonia virus isolate Wuhan-Hu-1, complete genome	hsa-miR-4758-5p MIMAT0019903 Homo sapiens miR-4758-5p	2457	2449	08:00:01	0	-19.5	-11.4	-8.1	-38.59	-31.37	-7.22	-12.27
MN908947.3 Wuhan seafood market pneumonia virus isolate Wuhan-Hu-1, complete genome	hsa-miR-6724-5p MIMAT0025856 Homo sapiens miR-6724-5p	10452	10446	06:00:00	0	-22.9	-11.7	-11.2	-49.45	-38.82	-10.62	-12.27
MN908947.3 Wuhan seafood market pneumonia virus isolate Wuhan-Hu-1, complete genome	hsa-miR-6529-5p MIMAT0048637 Homo sapiens miR-6529-5p	11655	11647	08:01:01	0	-15.8	-6.2	-9.6	-35.26	-31.74	-3.52	-12.27
MN908947.3 Wuhan seafood market pneumonia virus isolate Wuhan-Hu-1, complete genome	hsa-miR-6812-5p MIMAT0027524 Homo sapiens miR-6812-5p	15052	15044	08:01:01	0	-19.39	-11.1	-8.29	-41.17	-34.06	-7.11	-12.27
MN908947.3 Wuhan seafood market pneumonia virus isolate Wuhan-Hu-1, complete genome	hsa-miR-1238-5p MIMAT0022947 Homo sapiens miR-1238-5p	18105	18097	08:01:01	0	-21.6	-6.7	-14.9	-43.87	-34.54	-9.32	-12.27
MN908947.3 Wuhan seafood market pneumonia virus isolate Wuhan-Hu-1, complete genome	hsa-miR-3147 MIMAT0015019 Homo sapiens miR-3147	22527	22520	07:00:01	0	-18.4	-9.2	-9.2	-41.19	-35.06	-6.12	-12.27
MN908947.3 Wuhan seafood market pneumonia virus isolate Wuhan-Hu-1, complete genome	hsa-miR-10396b-5p MIMAT0041635 Homo sapiens miR-10396b-5p	27017	27009	08:01:01	0	-17.75	-10.5	-7.25	-48.55	-43.07	-5.47	-12.27
MN908947.3 Wuhan seafood market pneumonia virus isolate Wuhan-Hu-1, complete genome	hsa-miR-6750-5p MIMAT0027400 Homo sapiens miR-6750-5p	27816	27808	08:01:01	0	-18.3	-4	-14.3	-29.52	-23.5	-6.02	-12.27
MN908947.3 Wuhan seafood market pneumonia virus isolate Wuhan-Hu-1, complete genome	hsa-miR-6130 MIMAT0024614 Homo sapiens miR-6130	28761	28753	08:00:01	0	-18.82	-12.5	-6.32	-50.48	-43.94	-6.54	-12.27
MN908947.3 Wuhan seafood market pneumonia virus isolate Wuhan-Hu-1, complete genome	hsa-miR-514b-5p MIMAT0015087 Homo sapiens miR-514b-5p	1035	1027	08:01:01	0	-16.9	-3.6	-13.3	-50.31	-45.68	-4.63	-12.26
MN908947.3 Wuhan seafood market pneumonia virus isolate Wuhan-Hu-1, complete genome	hsa-let-7c-5p MIMAT0000064 Homo sapiens let-7c-5p	10042	10034	08:01:01	0	-18.3	-7.3	-11	-44.99	-38.96	-6.03	-12.26
MN908947.3 Wuhan seafood market pneumonia virus isolate Wuhan-Hu-1, complete genome	hsa-miR-6748-5p MIMAT0027396 Homo sapiens miR-6748-5p	16046	16040	06:00:00	0	-20.7	-10.2	-10.5	-41.32	-32.89	-8.43	-12.26
MN908947.3 Wuhan seafood market pneumonia virus isolate Wuhan-Hu-1, complete genome	hsa-miR-182-3p MIMAT0000260 Homo sapiens miR-182-3p	17493	17485	08:00:00	0	-19.4	-11.9	-7.5	-46.14	-39.01	-7.13	-12.26
MN908947.3 Wuhan seafood market pneumonia virus isolate Wuhan-Hu-1, complete genome	hsa-miR-1287-5p MIMAT0005878 Homo sapiens miR-1287-5p	17844	17836	08:01:01	0	-19.3	-4.9	-14.4	-40	-32.97	-7.03	-12.26
MN908947.3 Wuhan seafood market pneumonia virus isolate Wuhan-Hu-1, complete genome	hsa-miR-6846-5p MIMAT0027592 Homo sapiens miR-6846-5p	17899	17891	08:01:01	0	-17	-8.8	-8.2	-42.27	-37.54	-4.73	-12.26
MN908947.3 Wuhan seafood market pneumonia virus isolate Wuhan-Hu-1, complete genome	hsa-miR-6858-5p MIMAT0027616 Homo sapiens miR-6858-5p	21701	21695	06:00:00	0	-21.1	-8.7	-12.4	-23.69	-14.86	-8.83	-12.26
MN908947.3 Wuhan seafood market pneumonia virus isolate Wuhan-Hu-1, complete genome	hsa-miR-6839-5p MIMAT0027580 Homo sapiens miR-6839-5p	26866	26858	08:00:00	0	-21.2	-11.1	-10.1	-45.21	-36.28	-8.93	-12.26
MN908947.3 Wuhan seafood market pneumonia virus isolate Wuhan-Hu-1, complete genome	hsa-miR-3127-5p MIMAT0014990 Homo sapiens miR-3127-5p	28516	28508	08:01:01	0	-15.74	-7.2	-8.54	-40.7	-37.23	-3.47	-12.26
MN908947.3 Wuhan seafood market pneumonia virus isolate Wuhan-Hu-1, complete genome	hsa-miR-4748 MIMAT0019884 Homo sapiens miR-4748	6019	6011	08:01:00	0	-18.01	-10.5	-7.51	-30.93	-25.17	-5.75	-12.25
MN908947.3 Wuhan seafood market pneumonia virus isolate Wuhan-Hu-1, complete genome	hsa-miR-3677-5p MIMAT0019221 Homo sapiens miR-3677-5p	6543	6535	08:01:00	0	-19.1	-14.2	-4.9	-36.27	-29.43	-6.84	-12.25
MN908947.3 Wuhan seafood market pneumonia virus isolate Wuhan-Hu-1, complete genome	hsa-miR-8080 MIMAT0031007 Homo sapiens miR-8080	16258	16250	08:00:01	0	-27.6	-8.2	-19.4	-47.16	-31.81	-15.34	-12.25
MN908947.3 Wuhan seafood market pneumonia virus isolate Wuhan-Hu-1, complete genome	hsa-miR-2467-3p MIMAT0019953 Homo sapiens miR-2467-3p	23250	23242	08:01:01	0	-25.3	-7.4	-17.9	-43.98	-30.93	-13.04	-12.25
MN908947.3 Wuhan seafood market pneumonia virus isolate Wuhan-Hu-1, complete genome	hsa-miR-6894-5p MIMAT0027688 Homo sapiens miR-6894-5p	23605	23598	07:00:01	0	-19.5	-9	-10.5	-52.36	-45.12	-7.24	-12.25
MN908947.3 Wuhan seafood market pneumonia virus isolate Wuhan-Hu-1, complete genome	hsa-miR-661 MIMAT0003324 Homo sapiens miR-661	29542	29534	08:01:01	0	-20.9	-7.8	-13.1	-42.76	-34.12	-8.64	-12.25
MN908947.3 Wuhan seafood market pneumonia virus isolate Wuhan-Hu-1, complete genome	hsa-miR-1295b-3p MIMAT0022294 Homo sapiens miR-1295b-3p	2454	2446	08:01:00	0	-18.8	-11.7	-7.1	-37.49	-30.94	-6.55	-12.24
MN908947.3 Wuhan seafood market pneumonia virus isolate Wuhan-Hu-1, complete genome	hsa-miR-4443 MIMAT0018961 Homo sapiens miR-4443	2465	2458	07:00:01	0	-21.2	-10.7	-10.5	-40.59	-31.64	-8.95	-12.24
MN908947.3 Wuhan seafood market pneumonia virus isolate Wuhan-Hu-1, complete genome	hsa-miR-6765-5p MIMAT0027430 Homo sapiens miR-6765-5p	15346	15340	06:00:00	0	-20.3	-9.4	-10.9	-43.98	-35.93	-8.05	-12.24
MN908947.3 Wuhan seafood market pneumonia virus isolate Wuhan-Hu-1, complete genome	hsa-miR-6516-5p MIMAT0030417 Homo sapiens miR-6516-5p	25433	25426	07:00:01	0	-17.3	-6.9	-10.4	-42.71	-37.65	-5.05	-12.24
MN908947.3 Wuhan seafood market pneumonia virus isolate Wuhan-Hu-1, complete genome	hsa-miR-370-3p MIMAT0000722 Homo sapiens miR-370-3p	27162	27154	08:01:01	0	-21.8	-9.7	-12.1	-47.78	-38.22	-9.55	-12.24
MN908947.3 Wuhan seafood market pneumonia virus isolate Wuhan-Hu-1, complete genome	hsa-miR-762 MIMAT0010313 Homo sapiens miR-762	29206	29198	08:01:00	0	-25.63	-13	-12.63	-54.78	-41.39	-13.38	-12.24
MN908947.3 Wuhan seafood market pneumonia virus isolate Wuhan-Hu-1, complete genome	hsa-miR-2110 MIMAT0010133 Homo sapiens miR-2110	1914	1906	08:01:01	0	-19.8	-7.8	-12	-44.22	-36.65	-7.56	-12.23
MN908947.3 Wuhan seafood market pneumonia virus isolate Wuhan-Hu-1, complete genome	hsa-miR-3085-5p MIMAT0048635 Homo sapiens miR-3085-5p	2692	2684	08:01:01	0	-19.72	-6.7	-13.02	-44.76	-37.28	-7.48	-12.23
MN908947.3 Wuhan seafood market pneumonia virus isolate Wuhan-Hu-1, complete genome	hsa-miR-1295a MIMAT0005885 Homo sapiens miR-1295a	6562	6554	08:01:01	0	-20	-6.6	-13.4	-33.81	-26.04	-7.76	-12.23
MN908947.3 Wuhan seafood market pneumonia virus isolate Wuhan-Hu-1, complete genome	hsa-miR-15a-3p MIMAT0004488 Homo sapiens miR-15a-3p	11653	11645	08:01:00	0	-15.82	-5.42	-10.4	-34.28	-30.69	-3.58	-12.23
MN908947.3 Wuhan seafood market pneumonia virus isolate Wuhan-Hu-1, complete genome	hsa-miR-4259 MIMAT0016880 Homo sapiens miR-4259	11790	11782	08:01:01	0	-17.2	-8.8	-8.4	-44.38	-39.42	-4.96	-12.23
MN908947.3 Wuhan seafood market pneumonia virus isolate Wuhan-Hu-1, complete genome	hsa-miR-4526 MIMAT0019065 Homo sapiens miR-4526	12679	12671	08:01:00	0	-28.9	-10.6	-18.3	-46.86	-30.2	-16.66	-12.23
MN908947.3 Wuhan seafood market pneumonia virus isolate Wuhan-Hu-1, complete genome	hsa-miR-1293 MIMAT0005883 Homo sapiens miR-1293	16762	16754	08:01:00	0	-19.7	-13.1	-6.6	-41.52	-34.06	-7.46	-12.23
MN908947.3 Wuhan seafood market pneumonia virus isolate Wuhan-Hu-1, complete genome	hsa-miR-6165 MIMAT0024782 Homo sapiens miR-6165	24191	24183	08:01:01	0	-18.5	-10.3	-8.2	-45.33	-39.06	-6.26	-12.23
MN908947.3 Wuhan seafood market pneumonia virus isolate Wuhan-Hu-1, complete genome	hsa-miR-342-5p MIMAT0004694 Homo sapiens miR-342-5p	28513	28505	08:01:01	0	-17.5	-10.6	-6.9	-41.81	-36.55	-5.26	-12.23
MN908947.3 Wuhan seafood market pneumonia virus isolate Wuhan-Hu-1, complete genome	hsa-miR-130b-3p MIMAT0000691 Homo sapiens miR-130b-3p	16094	16087	07:00:01	0	-16.2	-6.6	-9.6	-43.8	-39.83	-3.97	-12.22
MN908947.3 Wuhan seafood market pneumonia virus isolate Wuhan-Hu-1, complete genome	hsa-miR-608 MIMAT0003276 Homo sapiens miR-608	18464	18456	08:01:00	0	-22.9	-11.7	-11.2	-41.94	-31.26	-10.67	-12.22
MN908947.3 Wuhan seafood market pneumonia virus isolate Wuhan-Hu-1, complete genome	hsa-miR-517-5p MIMAT0002851 Homo sapiens miR-517-5p	19253	19247	06:00:00	0	-16.62	-6.8	-9.82	-48.33	-43.94	-4.39	-12.22
MN908947.3 Wuhan seafood market pneumonia virus isolate Wuhan-Hu-1, complete genome	hsa-miR-4298 MIMAT0016852 Homo sapiens miR-4298	21744	21736	08:01:01	0	-15.8	-4.9	-10.9	-38.32	-34.74	-3.57	-12.22
MN908947.3 Wuhan seafood market pneumonia virus isolate Wuhan-Hu-1, complete genome	hsa-miR-6879-5p MIMAT0027658 Homo sapiens miR-6879-5p	21814	21806	08:00:01	0	-21.01	-13.3	-7.71	-40.7	-31.91	-8.79	-12.22
MN908947.3 Wuhan seafood market pneumonia virus isolate Wuhan-Hu-1, complete genome	hsa-miR-3945 MIMAT0018361 Homo sapiens miR-3945	24768	24761	07:00:01	0	-21.71	-8.7	-13.01	-48.39	-38.9	-9.48	-12.22
MN908947.3 Wuhan seafood market pneumonia virus isolate Wuhan-Hu-1, complete genome	hsa-miR-4757-5p MIMAT0019901 Homo sapiens miR-4757-5p	29740	29732	08:01:00	0	-23.7	-11.9	-11.8	-43.23	-31.75	-11.47	-12.22
MN908947.3 Wuhan seafood market pneumonia virus isolate Wuhan-Hu-1, complete genome	hsa-miR-4701-3p MIMAT0019799 Homo sapiens miR-4701-3p	13277	13269	08:00:01	0	-23.3	-10.4	-12.9	-45.2	-34.12	-11.08	-12.21
MN908947.3 Wuhan seafood market pneumonia virus isolate Wuhan-Hu-1, complete genome	hsa-miR-6742-3p MIMAT0027386 Homo sapiens miR-6742-3p	20239	20231	08:00:00	0	-18.93	-14.7	-4.23	-35.58	-28.87	-6.71	-12.21
MN908947.3 Wuhan seafood market pneumonia virus isolate Wuhan-Hu-1, complete genome	hsa-miR-205-3p MIMAT0009197 Homo sapiens miR-205-3p	21853	21845	08:01:01	0	-19.9	-7.2	-12.7	-44.14	-36.45	-7.68	-12.21
MN908947.3 Wuhan seafood market pneumonia virus isolate Wuhan-Hu-1, complete genome	hsa-miR-4524a-3p MIMAT0019063 Homo sapiens miR-4524a-3p	10528	10522	06:00:00	0	-18.5	-8.3	-10.2	-48.69	-42.4	-6.29	-12.2
MN908947.3 Wuhan seafood market pneumonia virus isolate Wuhan-Hu-1, complete genome	hsa-miR-4259 MIMAT0016880 Homo sapiens miR-4259	12301	12293	08:01:00	0	-21.7	-8.2	-13.5	-43.43	-33.94	-9.49	-12.2
MN908947.3 Wuhan seafood market pneumonia virus isolate Wuhan-Hu-1, complete genome	hsa-miR-432-5p MIMAT0002814 Homo sapiens miR-432-5p	16182	16174	08:00:01	0	-19.7	-9.5	-10.2	-49.94	-42.45	-7.49	-12.2
MN908947.3 Wuhan seafood market pneumonia virus isolate Wuhan-Hu-1, complete genome	hsa-miR-572 MIMAT0003237 Homo sapiens miR-572	29762	29754	08:01:01	0	-21.6	-7.6	-14	-46.16	-36.76	-9.39	-12.2
MN908947.3 Wuhan seafood market pneumonia virus isolate Wuhan-Hu-1, complete genome	hsa-miR-1229-5p MIMAT0022942 Homo sapiens miR-1229-5p	315	307	08:01:01	0	-16.56	-6.5	-10.06	-62.02	-57.65	-4.36	-12.19
MN908947.3 Wuhan seafood market pneumonia virus isolate Wuhan-Hu-1, complete genome	hsa-miR-1911-3p MIMAT0007886 Homo sapiens miR-1911-3p	1830	1822	08:01:00	0	-19.9	-13.8	-6.1	-42.67	-34.97	-7.7	-12.19
MN908947.3 Wuhan seafood market pneumonia virus isolate Wuhan-Hu-1, complete genome	hsa-miR-548b-5p MIMAT0004798 Homo sapiens miR-548b-5p	11678	11672	06:00:00	0	-14.39	-3.8	-10.59	-34.22	-32.03	-2.19	-12.19
MN908947.3 Wuhan seafood market pneumonia virus isolate Wuhan-Hu-1, complete genome	hsa-miR-6836-5p MIMAT0027574 Homo sapiens miR-6836-5p	14577	14569	08:01:00	0	-21.5	-11.2	-10.3	-50.74	-41.44	-9.3	-12.19
MN908947.3 Wuhan seafood market pneumonia virus isolate Wuhan-Hu-1, complete genome	hsa-miR-4746-5p MIMAT0019880 Homo sapiens miR-4746-5p	21783	21775	08:01:00	0	-23.51	-14.5	-9.01	-43.16	-31.84	-11.31	-12.19
MN908947.3 Wuhan seafood market pneumonia virus isolate Wuhan-Hu-1, complete genome	hsa-miR-4689 MIMAT0019778 Homo sapiens miR-4689	23608	23600	08:00:01	0	-18.8	-12.5	-6.3	-54.76	-48.15	-6.6	-12.19
MN908947.3 Wuhan seafood market pneumonia virus isolate Wuhan-Hu-1, complete genome	hsa-miR-502-3p MIMAT0004775 Homo sapiens miR-502-3p	7023	7015	08:01:01	0	-16.7	-7.9	-8.8	-37.91	-33.39	-4.51	-12.18
MN908947.3 Wuhan seafood market pneumonia virus isolate Wuhan-Hu-1, complete genome	hsa-miR-504-3p MIMAT0026612 Homo sapiens miR-504-3p	14587	14579	08:01:01	0	-26.4	-8.5	-17.9	-44.11	-29.89	-14.21	-12.18
MN908947.3 Wuhan seafood market pneumonia virus isolate Wuhan-Hu-1, complete genome	hsa-miR-185-5p MIMAT0000455 Homo sapiens miR-185-5p	20974	20966	08:01:01	0	-19.64	-6.6	-13.04	-51.63	-44.18	-7.45	-12.18
MN908947.3 Wuhan seafood market pneumonia virus isolate Wuhan-Hu-1, complete genome	hsa-miR-4704-5p MIMAT0019803 Homo sapiens miR-4704-5p	118	110	08:01:01	0	-26.7	-7.2	-19.5	-44.59	-30.06	-14.52	-12.17
MN908947.3 Wuhan seafood market pneumonia virus isolate Wuhan-Hu-1, complete genome	hsa-miR-1233-5p MIMAT0022943 Homo sapiens miR-1233-5p	2709	2701	08:01:01	0	-19.98	-6.3	-13.68	-48.38	-40.58	-7.8	-12.17
MN908947.3 Wuhan seafood market pneumonia virus isolate Wuhan-Hu-1, complete genome	hsa-miR-6732-5p MIMAT0027365 Homo sapiens miR-6732-5p	5702	5694	08:01:01	0	-22.6	-8.5	-14.1	-58.18	-47.76	-10.42	-12.17
MN908947.3 Wuhan seafood market pneumonia virus isolate Wuhan-Hu-1, complete genome	hsa-miR-760 MIMAT0004957 Homo sapiens miR-760	17941	17933	08:01:00	0	-18.76	-13	-5.76	-43.35	-36.77	-6.58	-12.17
MN908947.3 Wuhan seafood market pneumonia virus isolate Wuhan-Hu-1, complete genome	hsa-miR-3934-3p MIMAT0022975 Homo sapiens miR-3934-3p	18653	18645	08:00:00	0	-19.8	-15.2	-4.6	-44.46	-36.83	-7.62	-12.17
MN908947.3 Wuhan seafood market pneumonia virus isolate Wuhan-Hu-1, complete genome	hsa-miR-223-5p MIMAT0004570 Homo sapiens miR-223-5p	21649	21643	06:00:00	0	-14.61	-6.3	-8.31	-24.33	-21.89	-2.43	-12.17
MN908947.3 Wuhan seafood market pneumonia virus isolate Wuhan-Hu-1, complete genome	hsa-miR-6839-5p MIMAT0027580 Homo sapiens miR-6839-5p	22381	22373	08:01:01	0	-21.1	-4.4	-16.7	-41.18	-32.25	-8.92	-12.17
MN908947.3 Wuhan seafood market pneumonia virus isolate Wuhan-Hu-1, complete genome	hsa-miR-6792-5p MIMAT0027484 Homo sapiens miR-6792-5p	27019	27011	08:01:00	0	-17.41	-7.8	-9.61	-48.74	-43.51	-5.23	-12.17
MN908947.3 Wuhan seafood market pneumonia virus isolate Wuhan-Hu-1, complete genome	hsa-miR-5589-5p MIMAT0022297 Homo sapiens miR-5589-5p	29676	29668	08:01:01	0	-17.1	-7.3	-9.8	-39.27	-34.35	-4.92	-12.17
MN908947.3 Wuhan seafood market pneumonia virus isolate Wuhan-Hu-1, complete genome	hsa-miR-548aT-3p MIMAT0022292 Homo sapiens miR-548aT-3p	13052	13044	08:01:01	0	-22.4	-8.4	-14	-46.71	-36.48	-10.23	-12.16
MN908947.3 Wuhan seafood market pneumonia virus isolate Wuhan-Hu-1, complete genome	hsa-miR-7845-5p MIMAT0030420 Homo sapiens miR-7845-5p	14716	14708	08:01:01	0	-18.6	-6.8	-11.8	-37.05	-30.61	-6.43	-12.16
MN908947.3 Wuhan seafood market pneumonia virus isolate Wuhan-Hu-1, complete genome	hsa-miR-6798-5p MIMAT0027496 Homo sapiens miR-6798-5p	21681	21673	08:01:01	0	-19.71	-9	-10.71	-24.96	-17.42	-7.54	-12.16
MN908947.3 Wuhan seafood market pneumonia virus isolate Wuhan-Hu-1, complete genome	hsa-miR-767-3p MIMAT0003883 Homo sapiens miR-767-3p	25187	25179	08:00:00	0	-21.3	-11.9	-9.4	-42.97	-33.83	-9.13	-12.16
MN908947.3 Wuhan seafood market pneumonia virus isolate Wuhan-Hu-1, complete genome	hsa-miR-877-5p MIMAT0004949 Homo sapiens miR-877-5p	25713	25706	07:00:01	0	-19.1	-6.9	-12.2	-43.71	-36.77	-6.93	-12.16
MN908947.3 Wuhan seafood market pneumonia virus isolate Wuhan-Hu-1, complete genome	hsa-miR-3074-3p MIMAT0015027 Homo sapiens miR-3074-3p	27549	27541	08:01:00	0	-15.1	-8.9	-6.2	-43.42	-40.48	-2.93	-12.16
MN908947.3 Wuhan seafood market pneumonia virus isolate Wuhan-Hu-1, complete genome	hsa-miR-6829-5p MIMAT0027558 Homo sapiens miR-6829-5p	11835	11827	08:01:01	0	-20.1	-12	-8.1	-44.79	-36.85	-7.94	-12.15
MN908947.3 Wuhan seafood market pneumonia virus isolate Wuhan-Hu-1, complete genome	hsa-miR-330-5p MIMAT0004693 Homo sapiens miR-330-5p	28517	28509	08:01:01	0	-16.3	-10	-6.3	-40.35	-36.21	-4.14	-12.15
MN908947.3 Wuhan seafood market pneumonia virus isolate Wuhan-Hu-1, complete genome	hsa-miR-4653-3p MIMAT0019719 Homo sapiens miR-4653-3p	2489	2481	08:01:01	0	-15.4	-3.2	-12.2	-41.19	-37.93	-3.25	-12.14
MN908947.3 Wuhan seafood market pneumonia virus isolate Wuhan-Hu-1, complete genome	hsa-miR-6884-5p MIMAT0027668 Homo sapiens miR-6884-5p	17805	17799	06:00:00	0	-19.95	-11.1	-8.85	-45.09	-37.29	-7.8	-12.14
MN908947.3 Wuhan seafood market pneumonia virus isolate Wuhan-Hu-1, complete genome	hsa-miR-134-5p MIMAT0000447 Homo sapiens miR-134-5p	21605	21597	08:01:01	0	-17.1	-8.3	-8.8	-29.45	-24.5	-4.95	-12.14
MN908947.3 Wuhan seafood market pneumonia virus isolate Wuhan-Hu-1, complete genome	hsa-miR-2278 MIMAT0011778 Homo sapiens miR-2278	23395	23388	07:00:01	0	-19.82	-7.7	-12.12	-42.84	-35.16	-7.67	-12.14
MN908947.3 Wuhan seafood market pneumonia virus isolate Wuhan-Hu-1, complete genome	hsa-miR-1245a MIMAT0005897 Homo sapiens miR-1245a	28710	28702	08:01:00	0	-15.92	-10.1	-5.82	-46.05	-42.27	-3.77	-12.14
MN908947.3 Wuhan seafood market pneumonia virus isolate Wuhan-Hu-1, complete genome	hsa-miR-6716-5p MIMAT0025844 Homo sapiens miR-6716-5p	29839	29831	08:01:01	0	-16.39	-7.3	-9.09	-26.72	-22.47	-4.24	-12.14
MN908947.3 Wuhan seafood market pneumonia virus isolate Wuhan-Hu-1, complete genome	hsa-miR-6880-5p MIMAT0027660 Homo sapiens miR-6880-5p	2708	2700	08:01:01	0	-19.81	-10.1	-9.71	-49.12	-41.45	-7.67	-12.13
MN908947.3 Wuhan seafood market pneumonia virus isolate Wuhan-Hu-1, complete genome	hsa-miR-6751-5p MIMAT0027402 Homo sapiens miR-6751-5p	2712	2704	08:01:01	0	-19.3	-6	-13.3	-48.33	-41.16	-7.16	-12.13
MN908947.3 Wuhan seafood market pneumonia virus isolate Wuhan-Hu-1, complete genome	hsa-miR-197-5p MIMAT0022691 Homo sapiens miR-197-5p	3043	3036	07:00:00	0	-26.91	-12	-14.91	-52.62	-37.84	-14.77	-12.13
MN908947.3 Wuhan seafood market pneumonia virus isolate Wuhan-Hu-1, complete genome	hsa-miR-491-5p MIMAT0002807 Homo sapiens miR-491-5p	9164	9156	08:01:01	0	-19.56	-7	-12.56	-40.41	-32.99	-7.42	-12.13
MN908947.3 Wuhan seafood market pneumonia virus isolate Wuhan-Hu-1, complete genome	hsa-miR-7161-3p MIMAT0028233 Homo sapiens miR-7161-3p	9242	9234	08:01:00	0	-22.5	-7.6	-14.9	-44.77	-34.41	-10.36	-12.13
MN908947.3 Wuhan seafood market pneumonia virus isolate Wuhan-Hu-1, complete genome	hsa-miR-6758-5p MIMAT0027416 Homo sapiens miR-6758-5p	11197	11189	08:00:01	0	-17.66	-10.7	-6.96	-39.45	-33.93	-5.52	-12.13
MN908947.3 Wuhan seafood market pneumonia virus isolate Wuhan-Hu-1, complete genome	hsa-miR-6776-5p MIMAT0027452 Homo sapiens miR-6776-5p	15938	15932	06:00:00	0	-19.6	-10.1	-9.5	-37.92	-30.46	-7.46	-12.13
MN908947.3 Wuhan seafood market pneumonia virus isolate Wuhan-Hu-1, complete genome	hsa-miR-6730-5p MIMAT0027361 Homo sapiens miR-6730-5p	21737	21730	07:00:00	0	-17.5	-9.1	-8.4	-35.65	-30.28	-5.36	-12.13
MN908947.3 Wuhan seafood market pneumonia virus isolate Wuhan-Hu-1, complete genome	hsa-miR-4655-5p MIMAT0019721 Homo sapiens miR-4655-5p	23610	23602	08:01:01	0	-17.7	-11.8	-5.9	-54.69	-49.12	-5.56	-12.13
MN908947.3 Wuhan seafood market pneumonia virus isolate Wuhan-Hu-1, complete genome	hsa-miR-885-3p MIMAT0004948 Homo sapiens miR-885-3p	25326	25318	08:01:01	0	-22.3	-12.1	-10.2	-50.07	-39.91	-10.16	-12.13
MN908947.3 Wuhan seafood market pneumonia virus isolate Wuhan-Hu-1, complete genome	hsa-miR-1202 MIMAT0005865 Homo sapiens miR-1202	28911	28904	07:00:00	0	-27.2	-12.8	-14.4	-59.09	-44.02	-15.06	-12.13
MN908947.3 Wuhan seafood market pneumonia virus isolate Wuhan-Hu-1, complete genome	hsa-miR-6090 MIMAT0023715 Homo sapiens miR-6090	12117	12109	08:01:01	0	-20	-4.8	-15.2	-48.93	-41.05	-7.87	-12.12
MN908947.3 Wuhan seafood market pneumonia virus isolate Wuhan-Hu-1, complete genome	hsa-miR-3177-5p MIMAT0019215 Homo sapiens miR-3177-5p	13167	13159	08:00:00	0	-20	-11.9	-8.1	-45.11	-37.23	-7.87	-12.12
MN908947.3 Wuhan seafood market pneumonia virus isolate Wuhan-Hu-1, complete genome	hsa-miR-6750-5p MIMAT0027400 Homo sapiens miR-6750-5p	14660	14652	08:01:01	0	-19	-4.7	-14.3	-40.21	-33.33	-6.87	-12.12
MN908947.3 Wuhan seafood market pneumonia virus isolate Wuhan-Hu-1, complete genome	hsa-miR-3666 MIMAT0018088 Homo sapiens miR-3666	16094	16087	07:00:01	0	-16.1	-6.6	-9.5	-43.8	-39.83	-3.97	-12.12
MN908947.3 Wuhan seafood market pneumonia virus isolate Wuhan-Hu-1, complete genome	hsa-miR-6516-5p MIMAT0030417 Homo sapiens miR-6516-5p	17699	17693	06:00:00	0	-18.8	-6.8	-12	-40.93	-34.25	-6.67	-12.12
MN908947.3 Wuhan seafood market pneumonia virus isolate Wuhan-Hu-1, complete genome	hsa-miR-12114 MIMAT0049008 Homo sapiens miR-12114	17779	17772	07:00:01	0	-17.21	-8.3	-8.91	-39.17	-34.08	-5.08	-12.12
MN908947.3 Wuhan seafood market pneumonia virus isolate Wuhan-Hu-1, complete genome	hsa-miR-615-5p MIMAT0004804 Homo sapiens miR-615-5p	19885	19877	08:01:01	0	-16.9	-10.4	-6.5	-42.21	-37.43	-4.77	-12.12
MN908947.3 Wuhan seafood market pneumonia virus isolate Wuhan-Hu-1, complete genome	hsa-miR-4534 MIMAT0019073 Homo sapiens miR-4534	23992	23986	06:00:00	0	-12.8	-8.9	-3.9	-41.12	-40.44	-0.67	-12.12
MN908947.3 Wuhan seafood market pneumonia virus isolate Wuhan-Hu-1, complete genome	hsa-miR-4752 MIMAT0019889 Homo sapiens miR-4752	23992	23984	08:01:01	0	-12.8	-8.4	-4.4	-41.12	-40.44	-0.67	-12.12
MN908947.3 Wuhan seafood market pneumonia virus isolate Wuhan-Hu-1, complete genome	hsa-miR-6726-5p MIMAT0027353 Homo sapiens miR-6726-5p	24800	24792	08:01:01	0	-19.59	-9.3	-10.29	-46.33	-38.87	-7.46	-12.12
MN908947.3 Wuhan seafood market pneumonia virus isolate Wuhan-Hu-1, complete genome	hsa-miR-29a-5p MIMAT0004503 Homo sapiens miR-29a-5p	27029	27021	08:01:00	0	-18	-5.8	-12.2	-49.76	-43.88	-5.87	-12.12
MN908947.3 Wuhan seafood market pneumonia virus isolate Wuhan-Hu-1, complete genome	hsa-miR-619-5p MIMAT0026622 Homo sapiens miR-619-5p	24	18	06:00:00	0	-20.3	-10.6	-9.7	-18.96	-10.77	-8.18	-12.11
MN908947.3 Wuhan seafood market pneumonia virus isolate Wuhan-Hu-1, complete genome	hsa-miR-6860 MIMAT0027622 Homo sapiens miR-6860	1380	1373	07:00:01	0	-19.53	-10.4	-9.13	-39.44	-32.03	-7.41	-12.11
MN908947.3 Wuhan seafood market pneumonia virus isolate Wuhan-Hu-1, complete genome	hsa-miR-4254 MIMAT0016884 Homo sapiens miR-4254	3484	3476	08:01:01	0	-22.1	-8.8	-13.3	-49.27	-39.29	-9.98	-12.11
MN908947.3 Wuhan seafood market pneumonia virus isolate Wuhan-Hu-1, complete genome	hsa-miR-4649-5p MIMAT0019711 Homo sapiens miR-4649-5p	8821	8814	07:00:01	0	-17.31	-12.4	-4.91	-53.71	-48.51	-5.19	-12.11
MN908947.3 Wuhan seafood market pneumonia virus isolate Wuhan-Hu-1, complete genome	hsa-miR-5197-3p MIMAT0021131 Homo sapiens miR-5197-3p	10532	10524	08:00:01	0	-18	-7.6	-10.4	-46.89	-41.01	-5.88	-12.11
MN908947.3 Wuhan seafood market pneumonia virus isolate Wuhan-Hu-1, complete genome	hsa-miR-6132 MIMAT0024616 Homo sapiens miR-6132	17751	17743	08:01:00	0	-16.7	-5.9	-10.8	-43.75	-39.17	-4.58	-12.11
MN908947.3 Wuhan seafood market pneumonia virus isolate Wuhan-Hu-1, complete genome	hsa-miR-378c MIMAT0016847 Homo sapiens miR-378c	18832	18824	08:01:00	0	-22.1	-9.1	-13	-44.66	-34.68	-9.98	-12.11
MN908947.3 Wuhan seafood market pneumonia virus isolate Wuhan-Hu-1, complete genome	hsa-miR-6858-5p MIMAT0027616 Homo sapiens miR-6858-5p	23608	23601	07:00:01	0	-18.72	-10.1	-8.62	-54.76	-48.15	-6.6	-12.11
MN908947.3 Wuhan seafood market pneumonia virus isolate Wuhan-Hu-1, complete genome	hsa-miR-149-3p MIMAT0004609 Homo sapiens miR-149-3p	24721	24713	08:00:01	0	-23	-14.7	-8.3	-45.91	-35.03	-10.88	-12.11
MN908947.3 Wuhan seafood market pneumonia virus isolate Wuhan-Hu-1, complete genome	hsa-miR-7106-5p MIMAT0028109 Homo sapiens miR-7106-5p	24803	24795	08:01:00	0	-17.56	-11.8	-5.76	-46.45	-41	-5.44	-12.11
MN908947.3 Wuhan seafood market pneumonia virus isolate Wuhan-Hu-1, complete genome	hsa-miR-3180-3p MIMAT0015058 Homo sapiens miR-3180-3p	25121	25114	07:00:01	0	-17.7	-13.6	-4.1	-41.2	-35.62	-5.58	-12.11
MN908947.3 Wuhan seafood market pneumonia virus isolate Wuhan-Hu-1, complete genome	hsa-miR-9851-3p MIMAT0048640 Homo sapiens miR-9851-3p	1328	1322	06:00:00	0	-19.7	-11.9	-7.8	-44.08	-36.49	-7.59	-12.1
MN908947.3 Wuhan seafood market pneumonia virus isolate Wuhan-Hu-1, complete genome	hsa-miR-3186-5p MIMAT0015067 Homo sapiens miR-3186-5p	11778	11770	08:00:01	0	-19.1	-11.9	-7.2	-46.89	-39.9	-6.99	-12.1
MN908947.3 Wuhan seafood market pneumonia virus isolate Wuhan-Hu-1, complete genome	hsa-miR-656-5p MIMAT0026627 Homo sapiens miR-656-5p	18112	18104	08:01:01	0	-21.2	-8.3	-12.9	-43.22	-34.12	-9.09	-12.1
MN908947.3 Wuhan seafood market pneumonia virus isolate Wuhan-Hu-1, complete genome	hsa-miR-4802-3p MIMAT0019982 Homo sapiens miR-4802-3p	18626	18618	08:01:01	0	-17.7	-7.3	-10.4	-40.92	-35.33	-5.59	-12.1
MN908947.3 Wuhan seafood market pneumonia virus isolate Wuhan-Hu-1, complete genome	hsa-miR-1287-5p MIMAT0005878 Homo sapiens miR-1287-5p	19902	19894	08:01:00	0	-20.9	-9.8	-11.1	-41.42	-32.62	-8.79	-12.1
MN908947.3 Wuhan seafood market pneumonia virus isolate Wuhan-Hu-1, complete genome	hsa-miR-487a-5p MIMAT0026559 Homo sapiens miR-487a-5p	27552	27544	08:01:00	0	-14.26	-5.5	-8.76	-44.87	-42.71	-2.15	-12.1
MN908947.3 Wuhan seafood market pneumonia virus isolate Wuhan-Hu-1, complete genome	hsa-miR-6730-5p MIMAT0027361 Homo sapiens miR-6730-5p	27805	27799	06:00:00	0	-18.2	-6.9	-11.3	-31.41	-25.32	-6.09	-12.1
MN908947.3 Wuhan seafood market pneumonia virus isolate Wuhan-Hu-1, complete genome	hsa-miR-6815-5p MIMAT0027530 Homo sapiens miR-6815-5p	1287	1280	07:00:01	0	-21.05	-10	-11.05	-47.01	-38.06	-8.95	-12.09
MN908947.3 Wuhan seafood market pneumonia virus isolate Wuhan-Hu-1, complete genome	hsa-miR-628-5p MIMAT0004809 Homo sapiens miR-628-5p	5693	5685	08:00:00	0	-20.7	-12.6	-8.1	-49.92	-41.31	-8.6	-12.09
MN908947.3 Wuhan seafood market pneumonia virus isolate Wuhan-Hu-1, complete genome	hsa-miR-4433b-3p MIMAT0030414 Homo sapiens miR-4433b-3p	7013	7005	08:01:01	0	-17.5	-8.2	-9.3	-41.76	-36.36	-5.4	-12.09
MN908947.3 Wuhan seafood market pneumonia virus isolate Wuhan-Hu-1, complete genome	hsa-miR-589-5p MIMAT0004799 Homo sapiens miR-589-5p	12197	12189	08:01:01	0	-19.54	-4.1	-15.44	-44.81	-37.37	-7.44	-12.09
MN908947.3 Wuhan seafood market pneumonia virus isolate Wuhan-Hu-1, complete genome	hsa-miR-4739 MIMAT0019868 Homo sapiens miR-4739	28641	28634	07:00:01	0	-26.8	-10.2	-16.6	-49.29	-34.59	-14.7	-12.09
MN908947.3 Wuhan seafood market pneumonia virus isolate Wuhan-Hu-1, complete genome	hsa-miR-4725-3p MIMAT0019844 Homo sapiens miR-4725-3p	28761	28754	07:00:01	0	-18.64	-9.9	-8.74	-50.48	-43.94	-6.54	-12.09
MN908947.3 Wuhan seafood market pneumonia virus isolate Wuhan-Hu-1, complete genome	hsa-miR-6728-5p MIMAT0027357 Homo sapiens miR-6728-5p	315	307	08:01:01	0	-16.45	-6.4	-10.05	-62.02	-57.65	-4.36	-12.08
MN908947.3 Wuhan seafood market pneumonia virus isolate Wuhan-Hu-1, complete genome	hsa-miR-1269a MIMAT0005923 Homo sapiens miR-1269a	558	550	08:01:01	0	-19.2	-5.4	-13.8	-59.31	-52.19	-7.11	-12.08
MN908947.3 Wuhan seafood market pneumonia virus isolate Wuhan-Hu-1, complete genome	hsa-miR-1269b MIMAT0019059 Homo sapiens miR-1269b	558	550	08:01:01	0	-19.2	-5.4	-13.8	-59.31	-52.19	-7.11	-12.08
MN908947.3 Wuhan seafood market pneumonia virus isolate Wuhan-Hu-1, complete genome	hsa-miR-8069 MIMAT0030996 Homo sapiens miR-8069	6025	6017	08:01:00	0	-17.8	-8.2	-9.6	-29.95	-24.24	-5.71	-12.08
MN908947.3 Wuhan seafood market pneumonia virus isolate Wuhan-Hu-1, complete genome	hsa-miR-1207-5p MIMAT0005871 Homo sapiens miR-1207-5p	21764	21756	08:01:01	0	-17.6	-8.5	-9.1	-41.47	-35.96	-5.51	-12.08
MN908947.3 Wuhan seafood market pneumonia virus isolate Wuhan-Hu-1, complete genome	hsa-miR-1207-5p MIMAT0005871 Homo sapiens miR-1207-5p	27017	27011	06:00:00	0	-17.56	-11.3	-6.26	-48.55	-43.07	-5.47	-12.08
MN908947.3 Wuhan seafood market pneumonia virus isolate Wuhan-Hu-1, complete genome	hsa-miR-221-3p MIMAT0000278 Homo sapiens miR-221-3p	29086	29078	08:01:00	0	-19.7	-4.3	-15.4	-52.74	-45.12	-7.61	-12.08
MN908947.3 Wuhan seafood market pneumonia virus isolate Wuhan-Hu-1, complete genome	hsa-miR-5571-3p MIMAT0022258 Homo sapiens miR-5571-3p	29864	29856	08:00:01	0	-18.6	-10.6	-8	-21.52	-15	-6.51	-12.08
MN908947.3 Wuhan seafood market pneumonia virus isolate Wuhan-Hu-1, complete genome	hsa-miR-4512 MIMAT0019049 Homo sapiens miR-4512	1493	1485	08:01:01	0	-21.74	-10.1	-11.64	-51.98	-42.31	-9.66	-12.07
MN908947.3 Wuhan seafood market pneumonia virus isolate Wuhan-Hu-1, complete genome	hsa-miR-6800-5p MIMAT0027500 Homo sapiens miR-6800-5p	2679	2673	06:00:00	0	-20.1	-7.4	-12.7	-44.75	-36.72	-8.02	-12.07
MN908947.3 Wuhan seafood market pneumonia virus isolate Wuhan-Hu-1, complete genome	hsa-miR-3919 MIMAT0018193 Homo sapiens miR-3919	5195	5187	08:00:01	0	-19.5	-9	-10.5	-46.92	-39.5	-7.42	-12.07
MN908947.3 Wuhan seafood market pneumonia virus isolate Wuhan-Hu-1, complete genome	hsa-miR-767-5p MIMAT0003882 Homo sapiens miR-767-5p	5725	5717	08:01:00	0	-19.9	-7.3	-12.6	-50.46	-42.64	-7.82	-12.07
MN908947.3 Wuhan seafood market pneumonia virus isolate Wuhan-Hu-1, complete genome	hsa-miR-6806-5p MIMAT0027512 Homo sapiens miR-6806-5p	9570	9562	08:01:01	0	-20.03	-2.9	-17.13	-29.06	-21.11	-7.95	-12.07
MN908947.3 Wuhan seafood market pneumonia virus isolate Wuhan-Hu-1, complete genome	hsa-miR-3065-5p MIMAT0015066 Homo sapiens miR-3065-5p	19352	19344	08:01:00	0	-17.42	-4.3	-13.12	-42.66	-37.32	-5.34	-12.07
MN908947.3 Wuhan seafood market pneumonia virus isolate Wuhan-Hu-1, complete genome	hsa-miR-1244 MIMAT0005896 Homo sapiens miR-1244	21637	21629	08:01:01	0	-13.5	-5.4	-8.1	-25.09	-23.66	-1.42	-12.07
MN908947.3 Wuhan seafood market pneumonia virus isolate Wuhan-Hu-1, complete genome	hsa-miR-17-3p MIMAT0000071 Homo sapiens miR-17-3p	22488	22480	08:00:01	0	-23.6	-11.6	-12	-35.75	-24.22	-11.52	-12.07
MN908947.3 Wuhan seafood market pneumonia virus isolate Wuhan-Hu-1, complete genome	hsa-miR-12114 MIMAT0049008 Homo sapiens miR-12114	24152	24146	06:00:00	0	-20.75	-8.8	-11.95	-44.55	-35.88	-8.67	-12.07
MN908947.3 Wuhan seafood market pneumonia virus isolate Wuhan-Hu-1, complete genome	hsa-miR-1296-3p MIMAT0026637 Homo sapiens miR-1296-3p	25707	25699	08:01:01	0	-20.4	-10.4	-10	-46.7	-38.37	-8.32	-12.07
MN908947.3 Wuhan seafood market pneumonia virus isolate Wuhan-Hu-1, complete genome	hsa-miR-6759-5p MIMAT0027418 Homo sapiens miR-6759-5p	29372	29364	08:01:00	0	-14.51	-7.2	-7.31	-35.31	-32.88	-2.43	-12.07
MN908947.3 Wuhan seafood market pneumonia virus isolate Wuhan-Hu-1, complete genome	hsa-miR-6821-5p MIMAT0027542 Homo sapiens miR-6821-5p	29552	29544	08:01:00	0	-20.61	-8.7	-11.91	-46.26	-37.73	-8.53	-12.07
MN908947.3 Wuhan seafood market pneumonia virus isolate Wuhan-Hu-1, complete genome	hsa-miR-22-5p MIMAT0004495 Homo sapiens miR-22-5p	1842	1834	08:01:01	0	-15.9	-5.8	-10.1	-42.51	-38.67	-3.83	-12.06
MN908947.3 Wuhan seafood market pneumonia virus isolate Wuhan-Hu-1, complete genome	hsa-miR-3659 MIMAT0018080 Homo sapiens miR-3659	1920	1912	08:01:01	0	-15.51	-0.51	-15	-42.28	-38.84	-3.44	-12.06
MN908947.3 Wuhan seafood market pneumonia virus isolate Wuhan-Hu-1, complete genome	hsa-miR-431-5p MIMAT0001625 Homo sapiens miR-431-5p	7932	7924	08:01:01	0	-15.44	-4.8	-10.64	-42.84	-39.47	-3.37	-12.06
MN908947.3 Wuhan seafood market pneumonia virus isolate Wuhan-Hu-1, complete genome	hsa-miR-378f MIMAT0018932 Homo sapiens miR-378f	11054	11047	07:00:00	0	-18.1	-11.7	-6.4	-39.63	-33.6	-6.03	-12.06
MN908947.3 Wuhan seafood market pneumonia virus isolate Wuhan-Hu-1, complete genome	hsa-miR-1269b MIMAT0019059 Homo sapiens miR-1269b	11847	11840	07:00:01	0	-18.5	-8.2	-10.3	-42.98	-36.54	-6.43	-12.06
MN908947.3 Wuhan seafood market pneumonia virus isolate Wuhan-Hu-1, complete genome	hsa-miR-10397-3p MIMAT0041626 Homo sapiens miR-10397-3p	12322	12314	08:01:01	0	-17.8	-7.6	-10.2	-42.92	-37.18	-5.73	-12.06
MN908947.3 Wuhan seafood market pneumonia virus isolate Wuhan-Hu-1, complete genome	hsa-miR-4692 MIMAT0019783 Homo sapiens miR-4692	12754	12746	08:00:01	0	-20.2	-11	-9.2	-44.29	-36.16	-8.13	-12.06
MN908947.3 Wuhan seafood market pneumonia virus isolate Wuhan-Hu-1, complete genome	hsa-miR-3682-3p MIMAT0018110 Homo sapiens miR-3682-3p	13275	13269	06:00:00	0	-20.9	-5.8	-15.1	-46.05	-37.22	-8.83	-12.06
MN908947.3 Wuhan seafood market pneumonia virus isolate Wuhan-Hu-1, complete genome	hsa-miR-6881-5p MIMAT0027662 Homo sapiens miR-6881-5p	15937	15929	08:01:00	0	-20.6	-10.7	-9.9	-38	-29.46	-8.53	-12.06
MN908947.3 Wuhan seafood market pneumonia virus isolate Wuhan-Hu-1, complete genome	hsa-miR-5698 MIMAT0022491 Homo sapiens miR-5698	24799	24791	08:01:01	0	-16.6	-9.3	-7.3	-46.32	-41.79	-4.53	-12.06
MN908947.3 Wuhan seafood market pneumonia virus isolate Wuhan-Hu-1, complete genome	hsa-miR-4489 MIMAT0019023 Homo sapiens miR-4489	26343	26335	08:01:01	0	-21.3	-9.8	-11.5	-46.59	-37.36	-9.23	-12.06
MN908947.3 Wuhan seafood market pneumonia virus isolate Wuhan-Hu-1, complete genome	hsa-miR-4524b-5p MIMAT0022255 Homo sapiens miR-4524b-5p	12735	12727	08:01:01	0	-22.5	-10	-12.5	-41.98	-31.53	-10.44	-12.05
MN908947.3 Wuhan seafood market pneumonia virus isolate Wuhan-Hu-1, complete genome	hsa-miR-5093 MIMAT0021085 Homo sapiens miR-5093	21743	21735	08:01:00	0	-15.7	-6.6	-9.1	-38.32	-34.67	-3.64	-12.05
MN908947.3 Wuhan seafood market pneumonia virus isolate Wuhan-Hu-1, complete genome	hsa-miR-6824-5p MIMAT0027548 Homo sapiens miR-6824-5p	21815	21807	08:01:01	0	-22.54	-6.8	-15.74	-40.61	-30.13	-10.48	-12.05
MN908947.3 Wuhan seafood market pneumonia virus isolate Wuhan-Hu-1, complete genome	hsa-miR-7847-3p MIMAT0030422 Homo sapiens miR-7847-3p	24385	24377	08:00:01	0	-19	-13	-6	-39.8	-32.85	-6.94	-12.05
MN908947.3 Wuhan seafood market pneumonia virus isolate Wuhan-Hu-1, complete genome	hsa-miR-6737-5p MIMAT0027375 Homo sapiens miR-6737-5p	26897	26889	08:00:01	0	-20.65	-12.8	-7.85	-44.09	-35.49	-8.59	-12.05
MN908947.3 Wuhan seafood market pneumonia virus isolate Wuhan-Hu-1, complete genome	hsa-miR-6789-3p MIMAT0027479 Homo sapiens miR-6789-3p	29282	29274	08:01:01	0	-21.9	-11.4	-10.5	-53.08	-43.24	-9.84	-12.05
MN908947.3 Wuhan seafood market pneumonia virus isolate Wuhan-Hu-1, complete genome	hsa-miR-6873-5p MIMAT0027646 Homo sapiens miR-6873-5p	859	851	08:01:00	0	-21.4	-7.8	-13.6	-52.67	-43.31	-9.35	-12.04
MN908947.3 Wuhan seafood market pneumonia virus isolate Wuhan-Hu-1, complete genome	hsa-miR-3116 MIMAT0014978 Homo sapiens miR-3116	1544	1536	08:01:01	0	-21.6	-6.4	-15.2	-52.73	-43.17	-9.55	-12.04
MN908947.3 Wuhan seafood market pneumonia virus isolate Wuhan-Hu-1, complete genome	hsa-miR-3940-5p MIMAT0019229 Homo sapiens miR-3940-5p	6019	6011	08:01:00	0	-17.8	-7	-10.8	-30.93	-25.17	-5.75	-12.04
MN908947.3 Wuhan seafood market pneumonia virus isolate Wuhan-Hu-1, complete genome	hsa-miR-6825-5p MIMAT0027550 Homo sapiens miR-6825-5p	9172	9164	08:01:01	0	-19.7	-7.6	-12.1	-40.74	-33.09	-7.65	-12.04
MN908947.3 Wuhan seafood market pneumonia virus isolate Wuhan-Hu-1, complete genome	hsa-miR-671-5p MIMAT0003880 Homo sapiens miR-671-5p	14194	14186	08:01:01	0	-23.4	-10.8	-12.6	-40.66	-29.31	-11.35	-12.04
MN908947.3 Wuhan seafood market pneumonia virus isolate Wuhan-Hu-1, complete genome	hsa-miR-4797-3p MIMAT0019973 Homo sapiens miR-4797-3p	23225	23217	08:00:00	0	-22.5	-9.7	-12.8	-46.01	-35.56	-10.45	-12.04
MN908947.3 Wuhan seafood market pneumonia virus isolate Wuhan-Hu-1, complete genome	hsa-miR-1271-5p MIMAT0005796 Homo sapiens miR-1271-5p	1330	1322	08:01:00	0	-19.2	-12.5	-6.7	-44.2	-37.03	-7.16	-12.03
MN908947.3 Wuhan seafood market pneumonia virus isolate Wuhan-Hu-1, complete genome	hsa-miR-6816-5p MIMAT0027532 Homo sapiens miR-6816-5p	1919	1911	08:01:01	0	-16.5	-10	-6.5	-42.47	-38.01	-4.46	-12.03
MN908947.3 Wuhan seafood market pneumonia virus isolate Wuhan-Hu-1, complete genome	hsa-miR-1268b MIMAT0018925 Homo sapiens miR-1268b	9115	9109	06:00:00	0	-18	-12	-6	-36.43	-30.47	-5.96	-12.03
MN908947.3 Wuhan seafood market pneumonia virus isolate Wuhan-Hu-1, complete genome	hsa-miR-556-5p MIMAT0003220 Homo sapiens miR-556-5p	12700	12692	08:01:01	0	-17.9	-8.8	-9.1	-46.18	-40.31	-5.86	-12.03
MN908947.3 Wuhan seafood market pneumonia virus isolate Wuhan-Hu-1, complete genome	hsa-miR-4429 MIMAT0018944 Homo sapiens miR-4429	22231	22224	07:00:01	0	-18.84	-7.2	-11.64	-41.47	-34.66	-6.8	-12.03
MN908947.3 Wuhan seafood market pneumonia virus isolate Wuhan-Hu-1, complete genome	hsa-miR-6833-5p MIMAT0027566 Homo sapiens miR-6833-5p	1106	1099	07:00:01	0	-17.3	-7.5	-9.8	-40.87	-35.6	-5.27	-12.02
MN908947.3 Wuhan seafood market pneumonia virus isolate Wuhan-Hu-1, complete genome	hsa-miR-2278 MIMAT0011778 Homo sapiens miR-2278	6007	5999	08:01:01	0	-16.2	-3.4	-12.8	-37.68	-33.5	-4.17	-12.02
MN908947.3 Wuhan seafood market pneumonia virus isolate Wuhan-Hu-1, complete genome	hsa-miR-3622b-5p MIMAT0018005 Homo sapiens miR-3622b-5p	8327	8319	08:01:01	0	-19.9	-8.7	-11.2	-43.22	-35.34	-7.87	-12.02
MN908947.3 Wuhan seafood market pneumonia virus isolate Wuhan-Hu-1, complete genome	hsa-miR-10526-3p MIMAT0041996 Homo sapiens miR-10526-3p	11657	11650	07:00:01	0	-16.6	-6.6	-10	-35.62	-31.04	-4.57	-12.02
MN908947.3 Wuhan seafood market pneumonia virus isolate Wuhan-Hu-1, complete genome	hsa-miR-2467-3p MIMAT0019953 Homo sapiens miR-2467-3p	11657	11649	08:01:01	0	-16.6	-9.1	-7.5	-35.62	-31.04	-4.57	-12.02
MN908947.3 Wuhan seafood market pneumonia virus isolate Wuhan-Hu-1, complete genome	hsa-miR-6800-5p MIMAT0027500 Homo sapiens miR-6800-5p	29017	29009	08:01:01	0	-19.6	-7.4	-12.2	-52.96	-45.38	-7.57	-12.02
MN908947.3 Wuhan seafood market pneumonia virus isolate Wuhan-Hu-1, complete genome	hsa-miR-375-3p MIMAT0000728 Homo sapiens miR-375-3p	29772	29766	06:00:00	0	-19.22	-4.7	-14.52	-41.8	-34.6	-7.19	-12.02
MN908947.3 Wuhan seafood market pneumonia virus isolate Wuhan-Hu-1, complete genome	hsa-miR-1183 MIMAT0005828 Homo sapiens miR-1183	7952	7945	07:00:00	0	-19.6	-7.8	-11.8	-50.02	-42.43	-7.58	-12.01
MN908947.3 Wuhan seafood market pneumonia virus isolate Wuhan-Hu-1, complete genome	hsa-miR-6504-5p MIMAT0025464 Homo sapiens miR-6504-5p	7955	7947	08:00:01	0	-20.2	-11	-9.2	-49.65	-41.46	-8.18	-12.01
MN908947.3 Wuhan seafood market pneumonia virus isolate Wuhan-Hu-1, complete genome	hsa-miR-6772-5p MIMAT0027444 Homo sapiens miR-6772-5p	8321	8315	06:00:00	0	-16.85	-9.8	-7.05	-41.45	-36.61	-4.83	-12.01
MN908947.3 Wuhan seafood market pneumonia virus isolate Wuhan-Hu-1, complete genome	hsa-miR-10396b-5p MIMAT0041635 Homo sapiens miR-10396b-5p	9119	9111	08:01:01	0	-19.71	-11	-8.71	-39.77	-32.08	-7.69	-12.01
MN908947.3 Wuhan seafood market pneumonia virus isolate Wuhan-Hu-1, complete genome	hsa-miR-149-3p MIMAT0004609 Homo sapiens miR-149-3p	11759	11751	08:01:00	0	-20.5	-13	-7.5	-45.87	-37.39	-8.48	-12.01
MN908947.3 Wuhan seafood market pneumonia virus isolate Wuhan-Hu-1, complete genome	hsa-miR-4259 MIMAT0016880 Homo sapiens miR-4259	18206	18198	08:01:01	0	-20.76	-4.8	-15.96	-40.92	-32.18	-8.74	-12.01
MN908947.3 Wuhan seafood market pneumonia virus isolate Wuhan-Hu-1, complete genome	hsa-miR-4433b-3p MIMAT0030414 Homo sapiens miR-4433b-3p	7728	7720	08:01:01	0	-20.6	-6.7	-13.9	-46.1	-37.5	-8.59	-12
MN908947.3 Wuhan seafood market pneumonia virus isolate Wuhan-Hu-1, complete genome	hsa-miR-4526 MIMAT0019065 Homo sapiens miR-4526	12487	12479	08:01:01	0	-20.9	-8	-12.9	-43.15	-34.26	-8.89	-12
MN908947.3 Wuhan seafood market pneumonia virus isolate Wuhan-Hu-1, complete genome	hsa-miR-6856-5p MIMAT0027612 Homo sapiens miR-6856-5p	14395	14387	08:01:01	0	-15.21	0.09	-15.3	-44.35	-41.14	-3.2	-12
MN908947.3 Wuhan seafood market pneumonia virus isolate Wuhan-Hu-1, complete genome	hsa-miR-6838-5p MIMAT0027578 Homo sapiens miR-6838-5p	14569	14562	07:00:00	0	-20.8	-11.6	-9.2	-47.45	-38.65	-8.79	-12
MN908947.3 Wuhan seafood market pneumonia virus isolate Wuhan-Hu-1, complete genome	hsa-miR-629-5p MIMAT0004810 Homo sapiens miR-629-5p	19045	19037	08:01:01	0	-18.1	-5	-13.1	-43.9	-37.81	-6.09	-12
MN908947.3 Wuhan seafood market pneumonia virus isolate Wuhan-Hu-1, complete genome	hsa-miR-6881-5p MIMAT0027662 Homo sapiens miR-6881-5p	19153	19145	08:01:01	0	-20.1	-7.6	-12.5	-43.13	-35.03	-8.09	-12
MN908947.3 Wuhan seafood market pneumonia virus isolate Wuhan-Hu-1, complete genome	hsa-miR-5089-5p MIMAT0021081 Homo sapiens miR-5089-5p	23426	23418	08:01:01	0	-22.8	-9	-13.8	-38.3	-27.51	-10.79	-12
MN908947.3 Wuhan seafood market pneumonia virus isolate Wuhan-Hu-1, complete genome	hsa-miR-133a-5p MIMAT0026478 Homo sapiens miR-133a-5p	23986	23978	08:01:00	0	-13.49	-9.1	-4.39	-35.13	-33.65	-1.48	-12
MN908947.3 Wuhan seafood market pneumonia virus isolate Wuhan-Hu-1, complete genome	hsa-miR-12119 MIMAT0049013 Homo sapiens miR-12119	25473	25465	08:00:01	0	-21.1	-11.2	-9.9	-43.16	-34.06	-9.09	-12
MN908947.3 Wuhan seafood market pneumonia virus isolate Wuhan-Hu-1, complete genome	hsa-miR-3085-5p MIMAT0048635 Homo sapiens miR-3085-5p	2123	2116	07:00:01	0	-20.9	-11.6	-9.3	-50.35	-41.44	-8.9	-11.99
MN908947.3 Wuhan seafood market pneumonia virus isolate Wuhan-Hu-1, complete genome	hsa-miR-6722-3p MIMAT0025854 Homo sapiens miR-6722-3p	2460	2452	08:01:01	0	-20	-6.9	-13.1	-41.2	-33.2	-8	-11.99
MN908947.3 Wuhan seafood market pneumonia virus isolate Wuhan-Hu-1, complete genome	hsa-miR-29a-3p MIMAT0000086 Homo sapiens miR-29a-3p	11381	11373	08:00:00	0	-19.74	-12.6	-7.14	-42.05	-34.3	-7.74	-11.99
MN908947.3 Wuhan seafood market pneumonia virus isolate Wuhan-Hu-1, complete genome	hsa-miR-8073 MIMAT0031000 Homo sapiens miR-8073	11384	11377	07:00:01	0	-19.8	-11.5	-8.3	-42.43	-34.63	-7.8	-11.99
MN908947.3 Wuhan seafood market pneumonia virus isolate Wuhan-Hu-1, complete genome	hsa-miR-6730-5p MIMAT0027361 Homo sapiens miR-6730-5p	13073	13066	07:00:01	0	-15.6	-6.5	-9.1	-51.49	-47.89	-3.6	-11.99
MN908947.3 Wuhan seafood market pneumonia virus isolate Wuhan-Hu-1, complete genome	hsa-miR-4530 MIMAT0019069 Homo sapiens miR-4530	17577	17569	08:01:00	0	-23.62	-12.4	-11.22	-47.5	-35.87	-11.62	-11.99
MN908947.3 Wuhan seafood market pneumonia virus isolate Wuhan-Hu-1, complete genome	hsa-miR-6893-5p MIMAT0027686 Homo sapiens miR-6893-5p	17753	17746	07:00:01	0	-17.4	-10	-7.4	-42.59	-37.19	-5.4	-11.99
MN908947.3 Wuhan seafood market pneumonia virus isolate Wuhan-Hu-1, complete genome	hsa-miR-320a-3p MIMAT0000510 Homo sapiens miR-320a-3p	22231	22224	07:00:01	0	-18.8	-7.2	-11.6	-41.47	-34.66	-6.8	-11.99
MN908947.3 Wuhan seafood market pneumonia virus isolate Wuhan-Hu-1, complete genome	hsa-miR-3159 MIMAT0015033 Homo sapiens miR-3159	23300	23292	08:01:01	0	-21.24	-9.1	-12.14	-53.4	-44.16	-9.24	-11.99
MN908947.3 Wuhan seafood market pneumonia virus isolate Wuhan-Hu-1, complete genome	hsa-miR-6511a-5p MIMAT0025478 Homo sapiens miR-6511a-5p	25724	25716	08:01:01	0	-17.55	1.15	-18.7	-45.39	-39.83	-5.56	-11.99
MN908947.3 Wuhan seafood market pneumonia virus isolate Wuhan-Hu-1, complete genome	hsa-miR-202-3p MIMAT0002811 Homo sapiens miR-202-3p	2704	2697	07:00:01	0	-19.36	-7.1	-12.26	-48.45	-41.07	-7.37	-11.98
MN908947.3 Wuhan seafood market pneumonia virus isolate Wuhan-Hu-1, complete genome	hsa-miR-6879-5p MIMAT0027658 Homo sapiens miR-6879-5p	6154	6146	08:01:01	0	-17.35	-6.2	-11.15	-44.68	-39.32	-5.36	-11.98
MN908947.3 Wuhan seafood market pneumonia virus isolate Wuhan-Hu-1, complete genome	hsa-miR-5682 MIMAT0022470 Homo sapiens miR-5682	7023	7015	08:01:01	0	-16.5	-8.5	-8	-37.91	-33.39	-4.51	-11.98
MN908947.3 Wuhan seafood market pneumonia virus isolate Wuhan-Hu-1, complete genome	hsa-miR-3177-5p MIMAT0019215 Homo sapiens miR-3177-5p	11397	11389	08:01:00	0	-24.7	-6.8	-17.9	-41.58	-28.86	-12.71	-11.98
MN908947.3 Wuhan seafood market pneumonia virus isolate Wuhan-Hu-1, complete genome	hsa-miR-6806-5p MIMAT0027512 Homo sapiens miR-6806-5p	16042	16034	08:00:01	0	-21	-9.5	-11.5	-41.05	-32.04	-9.01	-11.98
MN908947.3 Wuhan seafood market pneumonia virus isolate Wuhan-Hu-1, complete genome	hsa-miR-3141 MIMAT0015010 Homo sapiens miR-3141	24805	24797	08:01:01	0	-17.6	-11.1	-6.5	-46.64	-41.02	-5.61	-11.98
MN908947.3 Wuhan seafood market pneumonia virus isolate Wuhan-Hu-1, complete genome	hsa-miR-4632-5p MIMAT0022977 Homo sapiens miR-4632-5p	25695	25687	08:01:00	0	-21.8	-11	-10.8	-42.54	-32.73	-9.81	-11.98
MN908947.3 Wuhan seafood market pneumonia virus isolate Wuhan-Hu-1, complete genome	hsa-miR-6731-5p MIMAT0027363 Homo sapiens miR-6731-5p	27814	27806	08:01:01	0	-16.6	-7	-9.6	-29.51	-24.9	-4.61	-11.98
MN908947.3 Wuhan seafood market pneumonia virus isolate Wuhan-Hu-1, complete genome	hsa-miR-6793-5p MIMAT0027486 Homo sapiens miR-6793-5p	28721	28713	08:01:01	0	-19.6	-9.2	-10.4	-47.05	-39.44	-7.61	-11.98
MN908947.3 Wuhan seafood market pneumonia virus isolate Wuhan-Hu-1, complete genome	hsa-miR-1250-5p MIMAT0005902 Homo sapiens miR-1250-5p	559	551	08:01:01	0	-19.3	-8.3	-11	-59.04	-51.71	-7.32	-11.97
MN908947.3 Wuhan seafood market pneumonia virus isolate Wuhan-Hu-1, complete genome	hsa-miR-18b-5p MIMAT0001412 Homo sapiens miR-18b-5p	2679	2671	08:01:00	0	-20	-11.6	-8.4	-44.75	-36.72	-8.02	-11.97
MN908947.3 Wuhan seafood market pneumonia virus isolate Wuhan-Hu-1, complete genome	hsa-miR-3157-5p MIMAT0015031 Homo sapiens miR-3157-5p	8577	8570	07:00:01	0	-18.23	-9.4	-8.83	-40.63	-34.37	-6.25	-11.97
MN908947.3 Wuhan seafood market pneumonia virus isolate Wuhan-Hu-1, complete genome	hsa-miR-526b-5p MIMAT0002835 Homo sapiens miR-526b-5p	28765	28757	08:00:01	0	-19.8	-10.7	-9.1	-52	-44.18	-7.82	-11.97
MN908947.3 Wuhan seafood market pneumonia virus isolate Wuhan-Hu-1, complete genome	hsa-miR-106b-3p MIMAT0004672 Homo sapiens miR-106b-3p	29693	29686	07:00:01	0	-16.3	-9.2	-7.1	-42.89	-38.56	-4.32	-11.97
MN908947.3 Wuhan seafood market pneumonia virus isolate Wuhan-Hu-1, complete genome	hsa-miR-934 MIMAT0004977 Homo sapiens miR-934	6425	6417	08:01:01	0	-20.8	-7.5	-13.3	-44.78	-35.94	-8.83	-11.96
MN908947.3 Wuhan seafood market pneumonia virus isolate Wuhan-Hu-1, complete genome	hsa-miR-1293 MIMAT0005883 Homo sapiens miR-1293	12902	12895	07:00:01	0	-18.11	-10.9	-7.21	-42.33	-36.18	-6.14	-11.96
MN908947.3 Wuhan seafood market pneumonia virus isolate Wuhan-Hu-1, complete genome	hsa-miR-641 MIMAT0003311 Homo sapiens miR-641	14717	14709	08:01:01	0	-18.4	-7.6	-10.8	-38.36	-31.93	-6.43	-11.96
MN908947.3 Wuhan seafood market pneumonia virus isolate Wuhan-Hu-1, complete genome	hsa-miR-3937 MIMAT0018352 Homo sapiens miR-3937	18467	18460	07:00:00	0	-24.4	-14.3	-10.1	-42.68	-30.24	-12.43	-11.96
MN908947.3 Wuhan seafood market pneumonia virus isolate Wuhan-Hu-1, complete genome	hsa-miR-4280 MIMAT0016911 Homo sapiens miR-4280	24193	24186	07:00:01	0	-18.65	-8.5	-10.15	-45.74	-39.05	-6.69	-11.96
MN908947.3 Wuhan seafood market pneumonia virus isolate Wuhan-Hu-1, complete genome	hsa-miR-3196 MIMAT0015080 Homo sapiens miR-3196	25121	25114	07:00:01	0	-17.55	-13.9	-3.65	-41.2	-35.62	-5.58	-11.96
MN908947.3 Wuhan seafood market pneumonia virus isolate Wuhan-Hu-1, complete genome	hsa-miR-6865-5p MIMAT0027630 Homo sapiens miR-6865-5p	27040	27032	08:01:01	0	-17.71	-8.4	-9.31	-50.95	-45.21	-5.74	-11.96
MN908947.3 Wuhan seafood market pneumonia virus isolate Wuhan-Hu-1, complete genome	hsa-miR-4664-5p MIMAT0019737 Homo sapiens miR-4664-5p	28720	28712	08:01:00	0	-19.79	-15.2	-4.59	-46.79	-38.96	-7.82	-11.96
MN908947.3 Wuhan seafood market pneumonia virus isolate Wuhan-Hu-1, complete genome	hsa-miR-451b MIMAT0019840 Homo sapiens miR-451b	28934	28926	08:00:00	0	-22.9	-10.8	-12.1	-62.37	-51.43	-10.93	-11.96
MN908947.3 Wuhan seafood market pneumonia virus isolate Wuhan-Hu-1, complete genome	hsa-miR-1307-5p MIMAT0022727 Homo sapiens miR-1307-5p	562	554	08:01:00	0	-20.5	-4.8	-15.7	-57.86	-49.32	-8.54	-11.95
MN908947.3 Wuhan seafood market pneumonia virus isolate Wuhan-Hu-1, complete genome	hsa-miR-7844-5p MIMAT0030419 Homo sapiens miR-7844-5p	11046	11040	06:00:00	0	-15.47	-3.2	-12.27	-40.95	-37.44	-3.51	-11.95
MN908947.3 Wuhan seafood market pneumonia virus isolate Wuhan-Hu-1, complete genome	hsa-miR-7114-5p MIMAT0028125 Homo sapiens miR-7114-5p	11843	11835	08:01:01	0	-18.93	-6.5	-12.43	-42.69	-35.71	-6.97	-11.95
MN908947.3 Wuhan seafood market pneumonia virus isolate Wuhan-Hu-1, complete genome	hsa-miR-339-5p MIMAT0000764 Homo sapiens miR-339-5p	12081	12075	06:00:00	0	-23.8	-9.4	-14.4	-40.13	-28.28	-11.84	-11.95
MN908947.3 Wuhan seafood market pneumonia virus isolate Wuhan-Hu-1, complete genome	hsa-miR-1286 MIMAT0005877 Homo sapiens miR-1286	12706	12699	07:00:01	0	-19.41	-10.3	-9.11	-46.33	-38.88	-7.45	-11.95
MN908947.3 Wuhan seafood market pneumonia virus isolate Wuhan-Hu-1, complete genome	hsa-miR-7-5p MIMAT0000252 Homo sapiens miR-7-5p	14955	14948	07:00:01	0	-22.3	-8.3	-14	-42.42	-32.08	-10.34	-11.95
MN908947.3 Wuhan seafood market pneumonia virus isolate Wuhan-Hu-1, complete genome	hsa-miR-6792-5p MIMAT0027484 Homo sapiens miR-6792-5p	15507	15500	07:00:00	0	-21.2	-8.1	-13.1	-47.18	-37.94	-9.24	-11.95
MN908947.3 Wuhan seafood market pneumonia virus isolate Wuhan-Hu-1, complete genome	hsa-miR-330-3p MIMAT0000751 Homo sapiens miR-330-3p	18611	18605	06:00:00	0	-23.25	-6.6	-16.65	-42.88	-31.58	-11.29	-11.95
MN908947.3 Wuhan seafood market pneumonia virus isolate Wuhan-Hu-1, complete genome	hsa-miR-4449 MIMAT0018968 Homo sapiens miR-4449	19882	19875	07:00:01	0	-18.9	-12.1	-6.8	-42.42	-35.48	-6.94	-11.95
MN908947.3 Wuhan seafood market pneumonia virus isolate Wuhan-Hu-1, complete genome	hsa-miR-1249-5p MIMAT0032029 Homo sapiens miR-1249-5p	24803	24795	08:01:01	0	-17.4	-9.9	-7.5	-46.45	-41	-5.44	-11.95
MN908947.3 Wuhan seafood market pneumonia virus isolate Wuhan-Hu-1, complete genome	hsa-miR-34a-5p MIMAT0000255 Homo sapiens miR-34a-5p	28777	28769	08:00:01	0	-19.65	-12.7	-6.95	-50.49	-42.8	-7.69	-11.95
MN908947.3 Wuhan seafood market pneumonia virus isolate Wuhan-Hu-1, complete genome	hsa-miR-4739 MIMAT0019868 Homo sapiens miR-4739	284	276	08:01:01	0	-25.81	-9.2	-16.61	-57.44	-43.58	-13.86	-11.94
MN908947.3 Wuhan seafood market pneumonia virus isolate Wuhan-Hu-1, complete genome	hsa-miR-6758-5p MIMAT0027416 Homo sapiens miR-6758-5p	7825	7817	08:01:01	0	-18	-10.4	-7.6	-44.55	-38.49	-6.05	-11.94
MN908947.3 Wuhan seafood market pneumonia virus isolate Wuhan-Hu-1, complete genome	hsa-miR-3135b MIMAT0018985 Homo sapiens miR-3135b	8836	8828	08:01:01	0	-21	-9.1	-11.9	-56.82	-47.76	-9.05	-11.94
MN908947.3 Wuhan seafood market pneumonia virus isolate Wuhan-Hu-1, complete genome	hsa-miR-6741-5p MIMAT0027383 Homo sapiens miR-6741-5p	12471	12463	08:01:00	0	-21.15	-10.4	-10.75	-43.93	-34.72	-9.2	-11.94
MN908947.3 Wuhan seafood market pneumonia virus isolate Wuhan-Hu-1, complete genome	hsa-miR-1287-3p MIMAT0026738 Homo sapiens miR-1287-3p	12851	12844	07:00:00	0	-19.2	-10.7	-8.5	-41.18	-33.93	-7.25	-11.94
MN908947.3 Wuhan seafood market pneumonia virus isolate Wuhan-Hu-1, complete genome	hsa-miR-203a-5p MIMAT0031890 Homo sapiens miR-203a-5p	12900	12893	07:00:00	0	-18.95	-10	-8.95	-42.49	-35.48	-7	-11.94
MN908947.3 Wuhan seafood market pneumonia virus isolate Wuhan-Hu-1, complete genome	hsa-miR-6779-5p MIMAT0027458 Homo sapiens miR-6779-5p	24722	24714	08:01:01	0	-22.4	-12.1	-10.3	-45.81	-35.35	-10.45	-11.94
MN908947.3 Wuhan seafood market pneumonia virus isolate Wuhan-Hu-1, complete genome	hsa-miR-584-5p MIMAT0003249 Homo sapiens miR-584-5p	27154	27146	08:01:01	0	-18.34	-6.3	-12.04	-48.72	-42.32	-6.39	-11.94
MN908947.3 Wuhan seafood market pneumonia virus isolate Wuhan-Hu-1, complete genome	hsa-miR-6867-5p MIMAT0027634 Homo sapiens miR-6867-5p	305	297	08:01:00	0	-18.8	-6	-12.8	-55.97	-49.1	-6.86	-11.93
MN908947.3 Wuhan seafood market pneumonia virus isolate Wuhan-Hu-1, complete genome	hsa-miR-6815-5p MIMAT0027530 Homo sapiens miR-6815-5p	1193	1185	08:01:01	0	-22.9	-11.8	-11.1	-49.85	-38.89	-10.96	-11.93
MN908947.3 Wuhan seafood market pneumonia virus isolate Wuhan-Hu-1, complete genome	hsa-miR-6862-3p MIMAT0027626 Homo sapiens miR-6862-3p	3005	2999	06:00:00	0	-22.13	-8.9	-13.23	-46.74	-36.55	-10.19	-11.93
MN908947.3 Wuhan seafood market pneumonia virus isolate Wuhan-Hu-1, complete genome	hsa-miR-3929 MIMAT0018206 Homo sapiens miR-3929	3720	3712	08:01:01	0	-19.1	-9.6	-9.5	-43.59	-36.43	-7.16	-11.93
MN908947.3 Wuhan seafood market pneumonia virus isolate Wuhan-Hu-1, complete genome	hsa-miR-107 MIMAT0000104 Homo sapiens miR-107	17037	17029	08:00:01	0	-20.5	-10.5	-10	-44.58	-36.02	-8.56	-11.93
MN908947.3 Wuhan seafood market pneumonia virus isolate Wuhan-Hu-1, complete genome	hsa-miR-6856-5p MIMAT0027612 Homo sapiens miR-6856-5p	22693	22685	08:01:01	0	-17.2	-5.1	-12.1	-46	-40.73	-5.26	-11.93
MN908947.3 Wuhan seafood market pneumonia virus isolate Wuhan-Hu-1, complete genome	hsa-miR-6131 MIMAT0024615 Homo sapiens miR-6131	23128	23122	06:00:00	0	-20.8	-10.7	-10.1	-43.24	-34.37	-8.86	-11.93
MN908947.3 Wuhan seafood market pneumonia virus isolate Wuhan-Hu-1, complete genome	hsa-miR-3944-5p MIMAT0019231 Homo sapiens miR-3944-5p	26379	26371	08:01:00	0	-18.9	-11.6	-7.3	-36.64	-29.67	-6.96	-11.93
MN908947.3 Wuhan seafood market pneumonia virus isolate Wuhan-Hu-1, complete genome	hsa-miR-6849-3p MIMAT0027599 Homo sapiens miR-6849-3p	194	186	08:01:00	0	-17.74	-11.7	-6.04	-58.81	-52.99	-5.81	-11.92
MN908947.3 Wuhan seafood market pneumonia virus isolate Wuhan-Hu-1, complete genome	hsa-miR-6877-5p MIMAT0027654 Homo sapiens miR-6877-5p	2122	2114	08:01:01	0	-20.8	-7.9	-12.9	-49.88	-41.01	-8.87	-11.92
MN908947.3 Wuhan seafood market pneumonia virus isolate Wuhan-Hu-1, complete genome	hsa-miR-508-3p MIMAT0002880 Homo sapiens miR-508-3p	6802	6794	08:00:01	0	-17.6	-7.3	-10.3	-42.08	-36.41	-5.67	-11.92
MN908947.3 Wuhan seafood market pneumonia virus isolate Wuhan-Hu-1, complete genome	hsa-miR-659-5p MIMAT0022710 Homo sapiens miR-659-5p	7565	7557	08:00:00	0	-19.6	-13.9	-5.7	-45.93	-38.25	-7.67	-11.92
MN908947.3 Wuhan seafood market pneumonia virus isolate Wuhan-Hu-1, complete genome	hsa-miR-3159 MIMAT0015033 Homo sapiens miR-3159	7715	7709	06:00:00	0	-15.5	-6.1	-9.4	-47.72	-44.15	-3.57	-11.92
MN908947.3 Wuhan seafood market pneumonia virus isolate Wuhan-Hu-1, complete genome	hsa-miR-885-3p MIMAT0004948 Homo sapiens miR-885-3p	12734	12728	06:00:00	0	-22.39	-12.1	-10.29	-41.98	-31.51	-10.46	-11.92
MN908947.3 Wuhan seafood market pneumonia virus isolate Wuhan-Hu-1, complete genome	hsa-miR-3677-3p MIMAT0018101 Homo sapiens miR-3677-3p	18891	18883	08:00:01	0	-22	-12.7	-9.3	-46.11	-36.03	-10.07	-11.92
MN908947.3 Wuhan seafood market pneumonia virus isolate Wuhan-Hu-1, complete genome	hsa-miR-365a-5p MIMAT0009199 Homo sapiens miR-365a-5p	23425	23418	07:00:00	0	-24.2	-11.5	-12.7	-38.4	-26.12	-12.27	-11.92
MN908947.3 Wuhan seafood market pneumonia virus isolate Wuhan-Hu-1, complete genome	hsa-miR-4322 MIMAT0016873 Homo sapiens miR-4322	28317	28309	08:01:01	0	-22.4	-6.4	-16	-47.02	-36.54	-10.47	-11.92
MN908947.3 Wuhan seafood market pneumonia virus isolate Wuhan-Hu-1, complete genome	hsa-miR-375-3p MIMAT0000728 Homo sapiens miR-375-3p	29389	29381	08:01:01	0	-16.3	-2	-14.3	-36.69	-32.31	-4.37	-11.92
MN908947.3 Wuhan seafood market pneumonia virus isolate Wuhan-Hu-1, complete genome	hsa-miR-3126-5p MIMAT0014989 Homo sapiens miR-3126-5p	1179	1171	08:01:01	0	-20.62	-6.2	-14.42	-44.1	-35.39	-8.7	-11.91
MN908947.3 Wuhan seafood market pneumonia virus isolate Wuhan-Hu-1, complete genome	hsa-miR-7161-3p MIMAT0028233 Homo sapiens miR-7161-3p	6397	6390	07:00:00	0	-22.31	-7.3	-15.01	-44.07	-33.68	-10.39	-11.91
MN908947.3 Wuhan seafood market pneumonia virus isolate Wuhan-Hu-1, complete genome	hsa-miR-1202 MIMAT0005865 Homo sapiens miR-1202	25602	25594	08:01:00	0	-19	-8.3	-10.7	-37.51	-30.43	-7.08	-11.91
MN908947.3 Wuhan seafood market pneumonia virus isolate Wuhan-Hu-1, complete genome	hsa-miR-584-5p MIMAT0003249 Homo sapiens miR-584-5p	29550	29542	08:01:01	0	-20.8	-5.7	-15.1	-46.38	-37.5	-8.88	-11.91
MN908947.3 Wuhan seafood market pneumonia virus isolate Wuhan-Hu-1, complete genome	hsa-miR-3655 MIMAT0018075 Homo sapiens miR-3655	710	702	08:00:01	0	-23.9	-11.7	-12.2	-53.35	-41.36	-11.99	-11.9
MN908947.3 Wuhan seafood market pneumonia virus isolate Wuhan-Hu-1, complete genome	hsa-miR-4482-5p MIMAT0019016 Homo sapiens miR-4482-5p	1537	1530	07:00:01	0	-22.9	-8.7	-14.2	-53.53	-42.53	-10.99	-11.9
MN908947.3 Wuhan seafood market pneumonia virus isolate Wuhan-Hu-1, complete genome	hsa-miR-6772-5p MIMAT0027444 Homo sapiens miR-6772-5p	4706	4698	08:01:01	0	-18.73	-7	-11.73	-44.86	-38.03	-6.82	-11.9
MN908947.3 Wuhan seafood market pneumonia virus isolate Wuhan-Hu-1, complete genome	hsa-miR-3944-5p MIMAT0019231 Homo sapiens miR-3944-5p	7335	7327	08:01:01	0	-20.05	-7.7	-12.35	-35.06	-26.92	-8.14	-11.9
MN908947.3 Wuhan seafood market pneumonia virus isolate Wuhan-Hu-1, complete genome	hsa-miR-4435 MIMAT0018951 Homo sapiens miR-4435	11202	11194	08:01:00	0	-17.96	-8.4	-9.56	-42.22	-36.17	-6.05	-11.9
MN908947.3 Wuhan seafood market pneumonia virus isolate Wuhan-Hu-1, complete genome	hsa-miR-4490 MIMAT0019025 Homo sapiens miR-4490	11203	11195	08:01:01	0	-18.3	-7.9	-10.4	-42.22	-35.82	-6.39	-11.9
MN908947.3 Wuhan seafood market pneumonia virus isolate Wuhan-Hu-1, complete genome	hsa-miR-222-3p MIMAT0000279 Homo sapiens miR-222-3p	11209	11203	06:00:00	0	-18.3	-8.4	-9.9	-41.91	-35.52	-6.39	-11.9
MN908947.3 Wuhan seafood market pneumonia virus isolate Wuhan-Hu-1, complete genome	hsa-miR-6891-5p MIMAT0027682 Homo sapiens miR-6891-5p	12123	12115	08:01:01	0	-21.3	-9.5	-11.8	-48.86	-39.46	-9.39	-11.9
MN908947.3 Wuhan seafood market pneumonia virus isolate Wuhan-Hu-1, complete genome	hsa-miR-3190-3p MIMAT0022839 Homo sapiens miR-3190-3p	15932	15924	08:01:01	0	-18.4	-9.1	-9.3	-37.36	-30.86	-6.49	-11.9
MN908947.3 Wuhan seafood market pneumonia virus isolate Wuhan-Hu-1, complete genome	hsa-miR-4728-5p MIMAT0019849 Homo sapiens miR-4728-5p	22451	22444	07:00:01	0	-23.9	-11.8	-12.1	-34.05	-22.05	-11.99	-11.9
MN908947.3 Wuhan seafood market pneumonia virus isolate Wuhan-Hu-1, complete genome	hsa-miR-1202 MIMAT0005865 Homo sapiens miR-1202	25842	25835	07:00:00	0	-19.31	-12.6	-6.71	-44.29	-36.88	-7.4	-11.9
[truncated: 116,544 more rows]
